# Supplementary material for: Poly[[diaqua-μ3-citrato-praseodymium(III)] monohydrate]
Source: Acta Crystallogr Sect E Struct Rep Online. 2011 Jun 25;67(Pt 7):m981. doi: 10.1107/S1600536811023804 (PMC3152053; doi:10.1107/S1600536811023804)
Supplement: Supplementary file 1 [file e-67-0m981-sup1.cif]

##############################################################################
#                                                                            #
# This CIF contains the data in a paper accepted for publication in          #
# Acta Crystallographica Section E. It conforms to the requirements of       #
# Notes for Authors for Acta Crystallographica Section E, and has been       #
# peer reviewed under the auspices of the IUCr Commission on Journals.       #
#                                                                            #
# Full details of the Crystallographic Information File format               #
# are given in the paper "The Crystallographic Information File (CIF):       #
# a New Standard Archive File for Crystallography" by S. R. Hall, F. H.      #
# Allen and I. D. Brown [Acta Cryst. (1991), A47, 655-685].                  #
#                                                                            #
# The current version of the core CIF dictionary is obtainable from          #
# ftp://ftp.iucr.org/pub/cif_core.dic.                                       #
#                                                                            #
# Software is freely available for graphical display of the structure(s)     #
# in this CIF. For information consult the CIF software page                 #
# http://www.iucr.org/resources/cif/software.                                #
#                                                                            #
# This file may be used for bona fide research purposes within the           #
# scientific community so long as proper attribution is given to the journal # 
# article from which it was obtained.                                        #
#                                                                            #
##############################################################################
data_global
_audit_creation_method     SHELXL-97
_journal_date_recd_electronic     2011-06-14
_journal_date_accepted     2011-06-17
_journal_name_full     'Acta Crystallographica, Section E'
_journal_year     2011
_journal_volume     67
_journal_issue      7
_journal_page_first     m981
_journal_page_last     m981
_journal_paper_category     QM
_journal_coeditor_code     SI2362
_publ_contact_author
;
     Dr. Seik Weng Ng
     Department of Chemistry
     University of Malaya
     50603 Kuala Lumpur
     Malaysia
;
_publ_contact_author_email     seikweng@um.edu.my
_publ_contact_author_fax     '03 7967 4193'
_publ_contact_author_phone     '03 7967 6778'
_publ_section_title
;
Poly[[diaqua-\m~3~-citrato-praseodymium(III)] monohydrate]
;
loop_
    _publ_author_name
    _publ_author_address
    'Han, Li-Jun'
;
     School of Chemistry and Chemical Engineering
     South China University of Technology
     Guangzhou 510640
     People's Republic of China
;
    'Deng, Yuan-Fu'
;
     School of Chemistry and Chemical Engineering
     South China University of Technology
     Guangzhou 510640
     People's Republic of China
;
    'Ng, Seik Weng'
;
     Department of Chemistry
     University of Malaya
     50603 Kuala Lumpur
     Malaysia
;
data_I
_audit_creation_method     SHELXL-97
_chemical_name_systematic
;
Poly[[diaqua-\m~3~-citrato-praseodymium(III)] monohydrate]
;
_chemical_name_common     ?
_chemical_formula_moiety     'Pr (H2 O)2 (C6 H5 O7), H2 O'
_chemical_formula_sum     'C6 H11 O10 Pr'
_chemical_formula_iupac     '[Pr (C6 H5 O7) (H2 O)2], H2 O'
_chemical_formula_weight     384.06
_chemical_melting_point     ?
_symmetry_cell_setting     monoclinic
_symmetry_space_group_name_H-M     'P 21/n'
_symmetry_space_group_name_Hall     '-P 2yn'
loop_
    _symmetry_equiv_pos_as_xyz
    'x, y, z'
    '-x+1/2, y+1/2, -z+1/2'
    '-x, -y, -z'
    'x-1/2, -y-1/2, z-1/2'
_cell_length_a     6.2645(3)
_cell_length_b     9.7356(7)
_cell_length_c     17.0425(10)
_cell_angle_alpha     90.00
_cell_angle_beta     91.0672(18)
_cell_angle_gamma     90.00
_cell_volume     1039.22(11)
_cell_formula_units_Z     4
_cell_measurement_reflns_used     8369
_cell_measurement_theta_min     3.18
_cell_measurement_theta_max     27.44
_cell_measurement_temperature     293(2)
_exptl_crystal_description     prism
_exptl_crystal_colour     'light green'
_exptl_crystal_size_max     0.30
_exptl_crystal_size_mid     0.15
_exptl_crystal_size_min     0.10
_exptl_crystal_density_diffrn     2.455
_exptl_crystal_density_meas     ?
_exptl_crystal_density_method     'not measured'
_exptl_crystal_F_000     744
_exptl_absorpt_coefficient_mu     4.735
_exptl_absorpt_correction_type     multi-scan
_exptl_absorpt_process_details     '(ABSCOR; Higashi, 1995)'
_exptl_absorpt_correction_T_min     0.3308
_exptl_absorpt_correction_T_max     0.6489
_diffrn_ambient_temperature     293(2)
_diffrn_radiation_type     MoK\a
_diffrn_radiation_wavelength     0.71073
_diffrn_radiation_source     'fine-focus sealed tube'
_diffrn_radiation_monochromator     graphite
_diffrn_measurement_device_type     'Rigaku R-AXIS RAPID'
_diffrn_measurement_method     \w
_diffrn_detector_area_resol_mean     '10.000'
_diffrn_reflns_number     9596
_diffrn_reflns_av_R_equivalents     0.0379
_diffrn_reflns_av_sigmaI/netI     0.0377
_diffrn_reflns_theta_min     3.18
_diffrn_reflns_theta_max     27.44
_diffrn_reflns_theta_full     27.45
_diffrn_measured_fraction_theta_max     0.996
_diffrn_measured_fraction_theta_full     0.996
_diffrn_reflns_limit_h_min     -8
_diffrn_reflns_limit_h_max     8
_diffrn_reflns_limit_k_min     -12
_diffrn_reflns_limit_k_max     10
_diffrn_reflns_limit_l_min     -22
_diffrn_reflns_limit_l_max     22
_diffrn_standards_number     0
_diffrn_standards_interval_count     0
_diffrn_standards_interval_time     0
_diffrn_standards_decay_%     0
_reflns_number_total     2366
_reflns_number_gt     2182
_reflns_threshold_expression     I>2\s(I)
_refine_ls_structure_factor_coef     Fsqd
_refine_ls_matrix_type     full
_refine_ls_R_factor_all     0.0306
_refine_ls_R_factor_gt     0.0255
_refine_ls_wR_factor_gt     0.0485
_refine_ls_wR_factor_ref     0.0495
_refine_ls_goodness_of_fit_ref     1.182
_refine_ls_restrained_S_all     1.180
_refine_ls_number_reflns     2366
_refine_ls_number_parameters     175
_refine_ls_number_restraints     10
_refine_ls_hydrogen_treatment     mixed
_refine_ls_weighting_scheme     calc
_refine_ls_weighting_details
         'calc w=1/[\s^2^(Fo^2^)+(0.0000P)^2^+1.4664P] where P=(Fo^2^+2Fc^2^)/3'
_atom_sites_solution_hydrogens     geom
_atom_sites_solution_primary     direct
_atom_sites_solution_secondary     difmap
_refine_ls_shift/su_max     0.001
_refine_ls_shift/su_mean     0.001
_refine_diff_density_max     0.757
_refine_diff_density_min     -0.809
_refine_ls_extinction_method     none
_refine_ls_extinction_coef     ?
loop_
    _atom_type_symbol
    _atom_type_description
    _atom_type_scat_dispersion_real
    _atom_type_scat_dispersion_imag
    _atom_type_scat_source
    'C' 'C' 0.0033 0.0016
                         'International Tables Vol C Tables 4.2.6.8 and 6.1.1.4'
    'H' 'H' 0.0000 0.0000
                         'International Tables Vol C Tables 4.2.6.8 and 6.1.1.4'
    'O' 'O' 0.0106 0.0060
                         'International Tables Vol C Tables 4.2.6.8 and 6.1.1.4'
    'Pr' 'Pr' -0.2180 2.8214
                         'International Tables Vol C Tables 4.2.6.8 and 6.1.1.4'
_computing_data_collection     'RAPID-AUTO (Rigaku, 1998)'
_computing_cell_refinement     'RAPID-AUTO (Rigaku, 1998)'
_computing_data_reduction     'CrystalStructure (Rigaku/MSC, 2002)'
_computing_structure_solution     'SHELXS97 (Sheldrick, 2008)'
_computing_structure_refinement     'SHELXL97 (Sheldrick, 2008)'
_computing_molecular_graphics     'X-SEED (Barbour, 2001)'
_computing_publication_material     'publCIF (Westrip, 2010)'
loop_
    _atom_site_type_symbol
    _atom_site_label
    _atom_site_fract_x
    _atom_site_fract_y
    _atom_site_fract_z
    _atom_site_U_iso_or_equiv
    _atom_site_adp_type
    _atom_site_calc_flag
    _atom_site_refinement_flags
    _atom_site_occupancy
    _atom_site_symmetry_multiplicity
    _atom_site_disorder_assembly
    _atom_site_disorder_group
    Pr Pr1 0.11415(2) 0.319324(16) 0.566983(9) 0.01012(6) Uani d . 1 1 . .
    O O1 0.2224(4) 0.2466(3) 0.70094(14) 0.0212(5) Uani d . 1 1 . .
    O O2 0.3108(4) 0.2315(3) 0.82649(14) 0.0245(5) Uani d . 1 1 . .
    O O3 0.5035(3) 0.2913(2) 0.56851(14) 0.0195(5) Uani d . 1 1 . .
    O O4 0.7923(3) 0.2852(2) 0.64591(13) 0.0150(4) Uani d . 1 1 . .
    O O5 0.8717(3) 0.5316(2) 0.55742(13) 0.0166(4) Uani d . 1 1 . .
    O O6 0.7309(4) 0.7354(2) 0.57242(13) 0.0185(5) Uani d . 1 1 . .
    O O7 0.3381(3) 0.5013(2) 0.63152(13) 0.0138(4) Uani d D 1 1 . .
    H H7 0.297(6) 0.574(2) 0.652(2) 0.021 Uiso d D 1 1 . .
    O O1W -0.1683(3) 0.2119(3) 0.47949(14) 0.0192(5) Uani d D 1 1 . .
    H H11 -0.172(5) 0.219(4) 0.4305(6) 0.029 Uiso d D 1 1 . .
    H H12 -0.289(3) 0.230(4) 0.4971(18) 0.029 Uiso d D 1 1 . .
    O O2W 0.1834(4) 0.0691(3) 0.56804(16) 0.0277(6) Uani d D 1 1 . .
    H H21 0.147(6) -0.001(3) 0.543(2) 0.042 Uiso d D 1 1 . .
    H H22 0.300(4) 0.054(4) 0.591(2) 0.042 Uiso d D 1 1 . .
    O O3W 0.5632(6) -0.0132(4) 0.6318(2) 0.0564(10) Uani d D 1 1 . .
    H H31 0.617(8) -0.092(2) 0.626(4) 0.085 Uiso d D 1 1 . .
    H H32 0.635(8) 0.042(4) 0.605(3) 0.085 Uiso d D 1 1 . .
    C C1 0.3229(5) 0.2872(3) 0.76032(18) 0.0146(6) Uani d . 1 1 . .
    C C2 0.4742(5) 0.4089(3) 0.75574(17) 0.0141(6) Uani d . 1 1 . .
    H H2A 0.6066 0.3849 0.7829 0.017 Uiso calc R 1 1 . .
    H H2B 0.4118 0.4855 0.7836 0.017 Uiso calc R 1 1 . .
    C C3 0.6141(5) 0.3355(3) 0.62538(18) 0.0125(6) Uani d . 1 1 . .
    C C4 0.5269(4) 0.4564(3) 0.67268(17) 0.0109(6) Uani d . 1 1 . .
    C C5 0.6919(5) 0.5734(3) 0.67823(17) 0.0130(6) Uani d . 1 1 . .
    H H5A 0.6285 0.6513 0.7046 0.016 Uiso calc R 1 1 . .
    H H5B 0.8134 0.5429 0.7097 0.016 Uiso calc R 1 1 . .
    C C6 0.7682(4) 0.6185(3) 0.59874(17) 0.0120(6) Uani d . 1 1 . .
loop_
    _atom_site_aniso_label
    _atom_site_aniso_U_11
    _atom_site_aniso_U_22
    _atom_site_aniso_U_33
    _atom_site_aniso_U_12
    _atom_site_aniso_U_13
    _atom_site_aniso_U_23
    Pr1 0.00959(9) 0.01080(10) 0.00997(9) 0.00001(6) 0.00066(6) 0.00069(6)
    O1 0.0237(12) 0.0235(13) 0.0161(12) -0.0102(10) -0.0060(9) 0.0049(9)
    O2 0.0360(13) 0.0230(13) 0.0142(12) -0.0143(11) -0.0037(10) 0.0078(10)
    O3 0.0124(11) 0.0235(13) 0.0226(13) 0.0015(9) -0.0010(9) -0.0123(10)
    O4 0.0116(10) 0.0164(11) 0.0171(11) 0.0030(9) 0.0016(8) 0.0017(9)
    O5 0.0217(11) 0.0133(11) 0.0149(11) 0.0037(9) 0.0072(8) 0.0010(9)
    O6 0.0234(12) 0.0155(12) 0.0167(12) 0.0033(9) 0.0039(9) 0.0031(9)
    O7 0.0144(10) 0.0114(11) 0.0157(11) 0.0035(8) -0.0022(8) -0.0017(8)
    O1W 0.0158(11) 0.0267(13) 0.0151(12) -0.0010(10) 0.0013(8) -0.0025(10)
    O2W 0.0334(14) 0.0158(13) 0.0336(15) 0.0004(11) -0.0102(11) -0.0021(11)
    O3W 0.056(2) 0.0331(18) 0.079(3) 0.0182(16) -0.0212(18) -0.0082(18)
    C1 0.0145(14) 0.0156(16) 0.0138(15) -0.0021(12) 0.0009(11) 0.0016(12)
    C2 0.0154(14) 0.0160(16) 0.0110(14) -0.0034(12) 0.0018(11) -0.0004(12)
    C3 0.0107(14) 0.0129(15) 0.0141(15) -0.0025(11) 0.0045(11) 0.0029(11)
    C4 0.0116(13) 0.0104(14) 0.0105(14) 0.0000(11) 0.0001(10) -0.0005(11)
    C5 0.0155(14) 0.0117(15) 0.0118(14) -0.0040(12) 0.0022(10) -0.0006(11)
    C6 0.0092(13) 0.0133(16) 0.0134(14) -0.0026(11) -0.0005(10) -0.0009(11)
loop_
    _geom_bond_atom_site_label_1
    _geom_bond_atom_site_label_2
    _geom_bond_site_symmetry_2
    _geom_bond_distance
    _geom_bond_publ_flag
    Pr1 O1 . 2.473(2) ?
    Pr1 O3 . 2.454(2) ?
    Pr1 O4 1_455 2.467(2) ?
    Pr1 O5 1_455 2.568(2) ?
    Pr1 O5 3_666 2.572(2) ?
    Pr1 O6 3_666 2.637(2) ?
    Pr1 O7 . 2.502(2) ?
    Pr1 O1W . 2.520(2) ?
    Pr1 O2W . 2.474(3) ?
    O1 C1 . 1.246(4) ?
    O2 C1 . 1.255(4) ?
    O3 C3 . 1.257(4) ?
    O4 C3 . 1.262(4) ?
    O4 Pr1 1_655 2.467(2) ?
    O5 C6 . 1.284(4) ?
    O5 Pr1 1_655 2.568(2) ?
    O5 Pr1 3_666 2.572(2) ?
    O6 C6 . 1.244(4) ?
    O6 Pr1 3_666 2.637(2) ?
    O7 C4 . 1.432(3) ?
    O7 H7 . 0.834(10) ?
    O1W H11 . 0.840(10)
                      ?
    O1W H12 . 0.840(10)
                      ?
    O2W H21 . 0.840(10)
                      ?
    O2W H22 . 0.840(10)
                      ?
    O3W H31 . 0.840(10)
                      ?
    O3W H32 . 0.850(10)
                      ?
    C1 C2 . 1.520(4) ?
    C2 C4 . 1.531(4) ?
    C2 H2A . 0.9700 ?
    C2 H2B . 0.9700 ?
    C3 C4 . 1.533(4) ?
    C4 C5 . 1.540(4) ?
    C5 C6 . 1.510(4) ?
    C5 H5A . 0.9700 ?
    C5 H5B . 0.9700 ?
loop_
    _geom_angle_atom_site_label_1
    _geom_angle_atom_site_label_2
    _geom_angle_atom_site_label_3
    _geom_angle_site_symmetry_1
    _geom_angle_site_symmetry_3
    _geom_angle
    _geom_angle_publ_flag
    O3 Pr1 O4 . 1_455 143.27(8) ?
    O3 Pr1 O1 . . 72.72(8) ?
    O4 Pr1 O1 1_455 . 70.79(7) ?
    O3 Pr1 O2W . . 73.53(8) ?
    O4 Pr1 O2W 1_455 . 90.48(8) ?
    O1 Pr1 O2W . . 70.50(9) ?
    O3 Pr1 O7 . . 61.63(7) ?
    O4 Pr1 O7 1_455 . 108.24(7) ?
    O1 Pr1 O7 . . 69.83(7) ?
    O2W Pr1 O7 . . 126.67(8) ?
    O3 Pr1 O1W . . 130.32(7) ?
    O4 Pr1 O1W 1_455 . 72.22(7) ?
    O1 Pr1 O1W . . 127.21(8) ?
    O2W Pr1 O1W . . 73.54(8) ?
    O7 Pr1 O1W . . 159.37(8) ?
    O3 Pr1 O5 . 1_455 132.58(7) ?
    O4 Pr1 O5 1_455 1_455 69.79(7) ?
    O1 Pr1 O5 . 1_455 116.15(8) ?
    O2W Pr1 O5 . 1_455 153.65(8) ?
    O7 Pr1 O5 . 1_455 77.53(7) ?
    O1W Pr1 O5 . 1_455 83.60(7) ?
    O3 Pr1 O5 . 3_666 91.25(8) ?
    O4 Pr1 O5 1_455 3_666 124.51(7) ?
    O1 Pr1 O5 . 3_666 155.43(7) ?
    O2W Pr1 O5 . 3_666 123.56(8) ?
    O7 Pr1 O5 . 3_666 86.28(7) ?
    O1W Pr1 O5 . 3_666 77.36(8) ?
    O5 Pr1 O5 1_455 3_666 61.52(8) ?
    O3 Pr1 O6 . 3_666 66.72(7) ?
    O4 Pr1 O6 1_455 3_666 141.46(7) ?
    O1 Pr1 O6 . 3_666 132.42(8) ?
    O2W Pr1 O6 . 3_666 74.95(8) ?
    O7 Pr1 O6 . 3_666 109.04(7) ?
    O1W Pr1 O6 . 3_666 69.47(7) ?
    O5 Pr1 O6 1_455 3_666 109.42(7) ?
    O5 Pr1 O6 3_666 3_666 49.65(7) ?
    C1 O1 Pr1 . . 141.7(2) ?
    C3 O3 Pr1 . . 120.28(19) ?
    C3 O4 Pr1 . 1_655 121.60(19) ?
    C6 O5 Pr1 . 1_655 143.1(2) ?
    C6 O5 Pr1 . 3_666 96.06(18) ?
    Pr1 O5 Pr1 1_655 3_666 118.48(8) ?
    C6 O6 Pr1 . 3_666 94.03(18) ?
    C4 O7 Pr1 . . 116.75(17) ?
    C4 O7 H7 . . 108(3) ?
    Pr1 O7 H7 . . 128(3) ?
    Pr1 O1W H11 . . 124(3) ?
    Pr1 O1W H12 . . 109(3) ?
    H11 O1W H12 . . 109(2) ?
    Pr1 O2W H21 . . 139(3) ?
    Pr1 O2W H22 . . 109(3) ?
    H21 O2W H22 . . 110(2) ?
    H31 O3W H32 . . 107(2) ?
    O1 C1 O2 . . 123.7(3) ?
    O1 C1 C2 . . 120.8(3) ?
    O2 C1 C2 . . 115.5(3) ?
    C1 C2 C4 . . 115.4(2) ?
    C1 C2 H2A . . 108.4 ?
    C4 C2 H2A . . 108.4 ?
    C1 C2 H2B . . 108.4 ?
    C4 C2 H2B . . 108.4 ?
    H2A C2 H2B . . 107.5 ?
    O3 C3 O4 . . 123.6(3) ?
    O3 C3 C4 . . 118.1(3) ?
    O4 C3 C4 . . 118.3(3) ?
    O7 C4 C2 . . 110.8(2) ?
    O7 C4 C3 . . 106.0(2) ?
    C2 C4 C3 . . 109.8(2) ?
    O7 C4 C5 . . 110.6(2) ?
    C2 C4 C5 . . 108.8(2) ?
    C3 C4 C5 . . 110.8(2) ?
    C6 C5 C4 . . 112.5(2) ?
    C6 C5 H5A . . 109.1 ?
    C4 C5 H5A . . 109.1 ?
    C6 C5 H5B . . 109.1 ?
    C4 C5 H5B . . 109.1 ?
    H5A C5 H5B . . 107.8 ?
    O6 C6 O5 . . 119.9(3) ?
    O6 C6 C5 . . 122.0(3) ?
    O5 C6 C5 . . 118.1(3) ?
loop_
    _geom_torsion_atom_site_label_1
    _geom_torsion_atom_site_label_2
    _geom_torsion_atom_site_label_3
    _geom_torsion_atom_site_label_4
    _geom_torsion_site_symmetry_1
    _geom_torsion_site_symmetry_2
    _geom_torsion_site_symmetry_3
    _geom_torsion_site_symmetry_4
    _geom_torsion
    _geom_torsion_publ_flag
    O3 Pr1 O1 C1 . . . . 67.4(4) ?
    O4 Pr1 O1 C1 1_455 . . . -116.8(4) ?
    O2W Pr1 O1 C1 . . . . 145.6(4) ?
    O7 Pr1 O1 C1 . . . . 2.0(3) ?
    O1W Pr1 O1 C1 . . . . -164.6(3) ?
    O5 Pr1 O1 C1 1_455 . . . -62.1(4) ?
    O5 Pr1 O1 C1 3_666 . . . 16.1(5) ?
    O6 Pr1 O1 C1 3_666 . . . 99.8(4) ?
    O4 Pr1 O3 C3 1_455 . . . -49.7(3) ?
    O1 Pr1 O3 C3 . . . . -43.1(2) ?
    O2W Pr1 O3 C3 . . . . -117.3(2) ?
    O7 Pr1 O3 C3 . . . . 32.9(2) ?
    O1W Pr1 O3 C3 . . . . -167.6(2) ?
    O5 Pr1 O3 C3 1_455 . . . 66.8(3) ?
    O5 Pr1 O3 C3 3_666 . . . 118.0(2) ?
    O6 Pr1 O3 C3 3_666 . . . 162.4(3) ?
    O3 Pr1 O7 C4 . . . . -35.86(18) ?
    O4 Pr1 O7 C4 1_455 . . . 105.51(18) ?
    O1 Pr1 O7 C4 . . . . 44.86(18) ?
    O2W Pr1 O7 C4 . . . . 0.7(2) ?
    O1W Pr1 O7 C4 . . . . -166.6(2) ?
    O5 Pr1 O7 C4 1_455 . . . 169.07(19) ?
    O5 Pr1 O7 C4 3_666 . . . -129.30(19) ?
    O6 Pr1 O7 C4 3_666 . . . -84.44(19) ?
    Pr1 O1 C1 O2 . . . . 164.9(2) ?
    Pr1 O1 C1 C2 . . . . -16.3(5) ?
    O1 C1 C2 C4 . . . . -11.9(4) ?
    O2 C1 C2 C4 . . . . 167.0(3) ?
    Pr1 O3 C3 O4 . . . . 152.9(2) ?
    Pr1 O3 C3 C4 . . . . -26.6(4) ?
    Pr1 O4 C3 O3 1_655 . . . 72.0(4) ?
    Pr1 O4 C3 C4 1_655 . . . -108.5(3) ?
    Pr1 O7 C4 C2 . . . . -83.4(2) ?
    Pr1 O7 C4 C3 . . . . 35.7(3) ?
    Pr1 O7 C4 C5 . . . . 155.86(18) ?
    C1 C2 C4 O7 . . . . 61.8(3) ?
    C1 C2 C4 C3 . . . . -55.0(3) ?
    C1 C2 C4 C5 . . . . -176.4(3) ?
    O3 C3 C4 O7 . . . . -6.7(4) ?
    O4 C3 C4 O7 . . . . 173.7(2) ?
    O3 C3 C4 C2 . . . . 113.0(3) ?
    O4 C3 C4 C2 . . . . -66.5(3) ?
    O3 C3 C4 C5 . . . . -126.7(3) ?
    O4 C3 C4 C5 . . . . 53.7(4) ?
    O7 C4 C5 C6 . . . . -63.2(3) ?
    C2 C4 C5 C6 . . . . 175.0(2) ?
    C3 C4 C5 C6 . . . . 54.1(3) ?
    Pr1 O6 C6 O5 3_666 . . . 6.0(3) ?
    Pr1 O6 C6 C5 3_666 . . . -173.0(2) ?
    Pr1 O5 C6 O6 1_655 . . . 153.9(2) ?
    Pr1 O5 C6 O6 3_666 . . . -6.2(3) ?
    Pr1 O5 C6 C5 1_655 . . . -27.1(4) ?
    Pr1 O5 C6 C5 3_666 . . . 172.8(2) ?
    Pr1 O5 C6 Pr1 1_655 . . 3_666 160.0(3) ?
    C4 C5 C6 O6 . . . . 114.9(3) ?
    C4 C5 C6 O5 . . . . -64.0(3) ?
loop_
    _geom_hbond_atom_site_label_D
    _geom_hbond_atom_site_label_H
    _geom_hbond_atom_site_label_A
    _geom_hbond_site_symmetry_A
    _geom_hbond_distance_DH
    _geom_hbond_distance_HA
    _geom_hbond_distance_DA
    _geom_hbond_angle_DHA
    _geom_hbond_publ_flag
    O7 H7 O2 2_556 0.830(10)
                           1.720(10)
                                   2.536(3) 167(4) yes
    O1w H11 O2 4_565 0.840(10)
                             1.840(10)
                                     2.666(3) 169(4) yes
    O1w H12 O3 1_455 0.840(10)
                             1.89(2) 2.692(3) 159(3) yes
    O2w H21 O1w 3_556 0.840(10)
                              2.09(2) 2.854(4) 151(4) yes
    O2w H22 O3w . 0.840(10)
                          1.890(10)
                                  2.718(4) 168(4) yes
    O3w H31 O6 1_545 0.840(10)
                             2.05(2) 2.856(4) 160(6) yes
