# Supplementary material for: Poly[[diaqua-μ3-citrato-praseodymium(III)] monohydrate]
Source: Acta Crystallogr Sect E Struct Rep Online. 2011 Jun 25;67(Pt 7):m981. doi: 10.1107/S1600536811023804 (PMC3152053; doi:10.1107/S1600536811023804)
Supplement: Supplementary file 2 [file e-67-0m981-Isup2.hkl]

# 
# h,k,l, Fc-squared, Fo-squared, sigma(Fo-squared) and status flag 
# 
data_I
_shelx_title '  P21/n' 
_shelx_refln_list_code          4 
_shelx_F_calc_maximum      227.85 
_exptl_crystal_F_000       744.00 
_reflns_d_resolution_high  0.7710 
 
loop_ 
 _symmetry_equiv_pos_as_xyz 
 'x, y, z' 
 '-x+1/2, y+1/2, -z+1/2' 
 '-x, -y, -z' 
 'x-1/2, -y-1/2, z-1/2' 
 
_cell_length_a     6.2645 
_cell_length_b     9.7356 
_cell_length_c    17.0425 
_cell_angle_alpha  90.000 
_cell_angle_beta   91.067 
_cell_angle_gamma  90.000 
 
_shelx_F_squared_multiplier     1.000 
 
loop_ 
 _refln_index_h 
 _refln_index_k 
 _refln_index_l 
 _refln_F_squared_calc 
 _refln_F_squared_meas 
 _refln_F_squared_sigma 
 _refln_observed_status 
   2   0   0     5111.79     5665.20    107.59 o 
   4   0   0    14724.37    14696.67    400.81 o 
   6   0   0      248.88      259.71     15.09 o 
   8   0   0     4618.89     4675.28    412.79 o 
   1   1   0      693.46      709.66     13.31 o 
   2   1   0    19070.81    18572.85    491.55 o 
   3   1   0      639.02      681.18     11.32 o 
   4   1   0     5322.36     5581.11     77.71 o 
   5   1   0     5587.24     5705.50    100.82 o 
   6   1   0    11466.22    11482.19    226.01 o 
   7   1   0       10.18     3466.44    429.55 o 
   8   1   0     1812.74     2890.94    202.19 o 
   1   2   0    13637.95    13934.09    225.41 o 
   2   2   0     3348.57     3645.66     49.74 o 
   3   2   0     8825.07     8786.24    154.76 o 
   4   2   0     2548.85     2535.01     42.01 o 
   5   2   0     1515.09     1724.30    135.38 o 
   6   2   0      842.97      763.44     56.35 o 
   7   2   0     4154.76     4221.94    124.46 o 
   8   2   0     1903.55     2790.27    534.03 o 
   1   3   0     9483.61     8929.96    174.57 o 
   2   3   0      106.34      164.90     11.59 o 
   3   3   0     8928.90     8879.60    133.35 o 
   4   3   0     2329.28     2302.83     49.27 o 
   5   3   0     7945.54     7867.73    222.86 o 
   6   3   0      911.95      974.70     51.74 o 
   7   3   0      290.83      438.78    112.52 o 
   0   4   0     9870.20    10552.47    347.67 o 
   1   4   0    12922.74    12051.88    289.69 o 
   2   4   0     2013.27     2121.91     35.82 o 
   3   4   0    13751.64    13753.13    271.00 o 
   4   4   0      684.51      872.03    199.27 o 
   5   4   0     2601.90     2634.81     88.06 o 
   6   4   0      410.83      414.79     58.00 o 
   7   4   0     5007.37     4886.34    140.49 o 
   1   5   0     9655.84     9563.40    220.86 o 
   2   5   0     8612.55     8417.06    159.37 o 
   3   5   0     3551.00     3618.27    252.83 o 
   4   5   0       84.51       85.68      6.21 o 
   5   5   0     7446.97     7600.60    218.78 o 
   6   5   0     1883.33     2259.32    342.88 o 
   7   5   0       93.60       76.59     20.34 o 
   0   6   0     8927.98     8553.60    193.59 o 
   1   6   0     2366.06     2363.27     67.68 o 
   2   6   0     3161.36     3092.82     63.25 o 
   3   6   0     4057.95     3874.18    100.73 o 
   4   6   0    17296.46    17147.88    343.03 o 
   5   6   0     1945.04     2293.73    227.75 o 
   6   6   0     1070.78     1275.25     88.92 o 
   7   6   0     1621.99     1708.97     83.91 o 
   1   7   0      226.23      231.22      8.95 o 
   2   7   0    20642.75    20058.47    424.52 o 
   3   7   0      169.86      184.87     12.13 o 
   4   7   0     1044.13      937.01     26.36 o 
   5   7   0      609.86     3942.53    432.91 o 
   6   7   0     6903.92     6857.89    215.04 o 
   0   8   0    11055.46    10920.73    295.19 o 
   1   8   0      538.30      740.03    241.08 o 
   2   8   0     1102.82     1091.31     58.80 o 
   3   8   0      580.91      576.11     29.14 o 
   4   8   0     9206.76     8896.63    181.68 o 
   5   8   0      340.64     2361.62    314.77 o 
   6   8   0      277.81      309.30     50.84 o 
   1   9   0     3159.09     3185.55     81.95 o 
   2   9   0     3512.74     3597.19    124.91 o 
   3   9   0     1215.36     1192.60     39.77 o 
   4   9   0      554.68      518.90     19.53 o 
   5   9   0     2669.03     3444.63    357.10 o 
   0  10   0     1712.24     1885.50    120.72 o 
   1  10   0     2455.98     2462.91     71.04 o 
   2  10   0       96.80       94.69     14.70 o 
   3  10   0     5073.01     4889.57    124.31 o 
   4  10   0      963.79      892.97     52.38 o 
   1  11   0     3897.70     4005.08    100.02 o 
   2  11   0      226.66      205.95     21.57 o 
   3  11   0     1030.25     1123.38     50.86 o 
   0  12   0     1520.69     1790.66    118.87 o 
   1  12   0     2586.70     2830.25    283.71 o 
   2  12   0        0.27      -18.72     26.23 o 
  -7   0   1       20.71       27.93      7.53 o 
  -5   0   1    19188.21    19715.38    486.59 o 
  -3   0   1    12309.54    12690.19    273.17 o 
  -1   0   1    37763.89    40699.96   1668.39 o 
   1   0   1     3172.34     3229.44     52.73 o 
   3   0   1    35502.84    36660.92   2604.20 o 
   5   0   1     3624.29     3627.45     84.75 o 
   7   0   1     1721.86     1799.69    213.27 o 
  -8   1   1      605.05     2475.02   1574.24 o 
  -7   1   1     6396.51     6453.94    201.21 o 
  -6   1   1     1032.61     1070.52     31.25 o 
  -5   1   1      115.92      105.30     10.04 o 
  -4   1   1     2069.13     2087.66     33.35 o 
  -3   1   1    20289.09    20467.19    341.49 o 
  -2   1   1        6.77       17.02      4.06 o 
  -1   1   1     8550.13     9096.78    200.07 o 
   1   1   1    17484.95    18756.02    997.72 o 
   2   1   1       33.42       38.18      8.15 o 
   3   1   1     2859.98     2637.16     49.81 o 
   4   1   1     4910.09     5544.61    338.87 o 
   5   1   1     4496.89     4709.95    290.14 o 
   6   1   1       22.48       23.62      5.44 o 
   7   1   1     7524.01     7805.45    175.17 o 
   8   1   1     1944.11     2542.62    200.54 o 
  -8   2   1     2650.16     2672.06    603.54 o 
  -7   2   1       51.28       56.98     13.91 o 
  -6   2   1     4470.79     4649.73    353.80 o 
  -5   2   1     4332.06     4574.83    209.42 o 
  -4   2   1     5920.46     6134.68     83.21 o 
  -3   2   1     1614.28     1703.56     23.57 o 
  -2   2   1     8137.71     7756.94    106.37 o 
  -1   2   1    25813.46    27133.28    526.85 o 
   0   2   1     7181.18     7241.01     90.78 o 
   1   2   1      941.12      852.13     17.94 o 
   2   2   1    37322.27    38493.07   1537.48 o 
   3   2   1    13493.28    13541.69    271.85 o 
   4   2   1        4.49        7.01      6.52 o 
   5   2   1     2158.79     2400.46    184.62 o 
   6   2   1     6883.41     7136.61    242.11 o 
   7   2   1      716.01     1011.71    318.95 o 
   8   2   1       14.11     1815.62   1403.83 o 
  -7   3   1      709.17      999.60    453.04 o 
  -6   3   1     9703.84     9625.39    325.97 o 
  -5   3   1      233.18      216.39     10.12 o 
  -4   3   1     5531.51     5558.30     87.72 o 
  -3   3   1      429.55      371.95     13.80 o 
  -2   3   1    17696.71    18073.69    293.31 o 
  -1   3   1     2256.11     2439.63     50.13 o 
   0   3   1    37041.56    37551.53   1282.32 o 
   1   3   1       33.81       44.03      6.55 o 
   2   3   1     4654.91     4755.24     69.43 o 
   3   3   1     1680.24     1758.01     22.83 o 
   4   3   1    12970.12    12795.14    298.13 o 
   5   3   1       54.03       72.31     14.29 o 
   6   3   1       13.98       39.32     13.08 o 
   7   3   1     1026.93      971.33     73.72 o 
  -7   4   1        8.74       24.19     21.51 o 
  -6   4   1     5576.78     5586.39    211.52 o 
  -5   4   1        3.72       -0.48      9.26 o 
  -4   4   1     6965.74     7064.90    122.28 o 
  -3   4   1     1243.72     1291.16     28.24 o 
  -2   4   1    32294.33    32034.76    699.20 o 
  -1   4   1        8.93       15.08      7.16 o 
   0   4   1    10984.70    10718.50    231.78 o 
   1   4   1     3498.74     3716.25     81.54 o 
   2   4   1    16662.63    15538.03    273.28 o 
   3   4   1      328.67      336.42     26.46 o 
   4   4   1     1688.76     1716.27     76.93 o 
   5   4   1      383.65      433.65     31.51 o 
   6   4   1     9059.82     9008.89    215.59 o 
   7   4   1       72.23       88.33     18.93 o 
  -7   5   1     2607.40     2686.65    169.85 o 
  -6   5   1     2422.42     3176.67    478.31 o 
  -5   5   1       14.76       -1.00     17.98 o 
  -4   5   1     3743.56     3766.11     71.93 o 
  -3   5   1     3737.78     3752.40     86.85 o 
  -2   5   1     2103.48     2018.07     40.46 o 
  -1   5   1       10.46       30.29     10.48 o 
   0   5   1    23574.60    22493.30    604.31 o 
   1   5   1     4268.17     3995.60     78.87 o 
   2   5   1      156.25      159.64      8.08 o 
   3   5   1     2900.47     2941.65     50.27 o 
   4   5   1    12491.02    13058.12    220.78 o 
   5   5   1     2212.99     2287.96    106.68 o 
   6   5   1      114.33       97.85     19.41 o 
   7   5   1      329.93      311.92     37.90 o 
  -7   6   1       35.86       20.68     17.01 o 
  -5   6   1     9737.37     9298.60    152.89 o 
  -4   6   1     1265.73     1238.04     28.98 o 
  -3   6   1      120.68      108.47      9.82 o 
  -2   6   1     3960.10     3947.48     82.57 o 
  -1   6   1     8578.67     8359.39    218.30 o 
   0   6   1     2115.24     2183.85     47.82 o 
   1   6   1     2279.58     2115.92     49.48 o 
   2   6   1     7284.50     6917.82    138.86 o 
   3   6   1     5181.78     5009.22    120.81 o 
   4   6   1      217.52      235.22     32.20 o 
   5   6   1     2838.05     3201.88    422.55 o 
   6   6   1     2660.55     2994.63    371.90 o 
   7   6   1     1902.99     1822.17    187.37 o 
  -6   7   1      116.78      116.66     28.64 o 
  -5   7   1      185.05      163.25      6.25 o 
  -4   7   1      123.95      131.47      9.91 o 
  -3   7   1    15026.56    14167.59    454.48 o 
  -2   7   1      614.34      606.72     23.29 o 
  -1   7   1     1221.69     1192.61     58.20 o 
   0   7   1       80.79       95.97      8.38 o 
   1   7   1    11861.05    11587.76    268.83 o 
   2   7   1       62.49       72.82     16.36 o 
   3   7   1     6429.54     6185.16    133.97 o 
   4   7   1       80.58       85.08      6.57 o 
   5   7   1     6494.99     6794.81    236.56 o 
   6   7   1       18.35     4413.19   2129.29 o 
  -6   8   1      119.72     1600.24    683.65 o 
  -5   8   1     6635.48     6764.01    216.87 o 
  -4   8   1      417.07      440.26     15.68 o 
  -3   8   1      616.94      635.41     15.81 o 
  -2   8   1     2613.32     2442.91     46.59 o 
  -1   8   1     9983.59     9976.36    197.18 o 
   0   8   1      272.83      262.85     13.05 o 
   1   8   1     3895.00     4007.08     99.54 o 
   2   8   1     2635.08     2738.15    132.41 o 
   3   8   1    10387.43    10040.76    320.37 o 
   4   8   1       47.34       43.14     13.66 o 
   5   8   1     3649.46     3917.23    186.50 o 
   6   8   1     1068.29     1064.27     77.22 o 
  -5   9   1        6.13      -29.62     32.17 o 
  -4   9   1     4231.59     4044.10    316.47 o 
  -3   9   1     6180.62     5841.01    149.53 o 
  -2   9   1     4689.11     4555.39    122.20 o 
  -1   9   1      212.67      210.03     13.66 o 
   0   9   1     3418.59     3490.37    132.38 o 
   1   9   1     3278.52     3607.57    288.43 o 
   2   9   1      469.88      492.34     29.12 o 
   3   9   1      887.81      941.19    124.26 o 
   4   9   1     5292.69     4808.51    273.55 o 
   5   9   1     2195.03     2988.81    584.90 o 
  -4  10   1     3032.02     2867.91    136.91 o 
  -3  10   1       13.21       22.93     11.20 o 
  -2  10   1     4496.54     4553.08    133.02 o 
  -1  10   1      862.88      800.45     24.41 o 
   0  10   1     1254.40     1387.30    141.53 o 
   1  10   1       90.99      120.20     17.33 o 
   2  10   1     5747.98     5821.95    146.07 o 
   3  10   1     1392.60     1281.38     52.30 o 
   4  10   1      110.47      104.21     46.15 o 
  -3  11   1       28.40        9.00     10.38 o 
  -2  11   1     1693.96     1748.15     58.94 o 
  -1  11   1       21.73        7.82     22.75 o 
   0  11   1     5207.26     5294.33    173.52 o 
   1  11   1      271.68      230.70     30.41 o 
   2  11   1      357.17      387.65     28.39 o 
   3  11   1      149.05      131.11     18.26 o 
  -2  12   1     4686.65     4764.85    244.69 o 
  -1  12   1     1542.42     1624.06     85.34 o 
   0  12   1     1300.47     1502.02    149.88 o 
   1  12   1       37.40      882.87     92.68 o 
   2  12   1     5131.98     5257.56    151.30 o 
  -8   0   2      650.83      670.25    220.89 o 
  -6   0   2     8525.97     8813.25    264.30 o 
  -4   0   2     5112.28     5245.34    124.01 o 
  -2   0   2    38017.97    40765.27   2326.78 o 
   2   0   2    28233.35    27956.63   1874.73 o 
   4   0   2    21035.79    21012.66    501.10 o 
   6   0   2     1190.85     1230.34     27.76 o 
   8   0   2     6905.99     6848.17    561.29 o 
  -8   1   2     5210.24     5530.42    415.78 o 
  -7   1   2      210.80      237.03     11.49 o 
  -6   1   2     1047.93     1119.54     44.93 o 
  -5   1   2     2966.48     3091.64     72.02 o 
  -4   1   2    13004.33    12955.37    204.31 o 
  -3   1   2     1601.21     1580.87     29.37 o 
  -2   1   2     5237.42     5055.39     68.70 o 
  -1   1   2     6806.01     7140.58    110.53 o 
   0   1   2    24187.81    26219.52    535.69 o 
   1   1   2     5465.88     6027.76    163.89 o 
   2   1   2    29901.19    30450.26   1609.70 o 
   3   1   2     6597.96     6640.86     89.76 o 
   4   1   2     4249.57     4516.85    205.48 o 
   5   1   2      172.80      157.40      9.45 o 
   6   1   2     6697.99     6843.45    155.38 o 
   7   1   2     1288.28     3278.37    455.34 o 
   8   1   2      767.03     1715.44    616.43 o 
  -8   2   2      204.01     1600.53   1074.54 o 
  -7   2   2     3997.88     4157.44    235.99 o 
  -6   2   2     5222.92     5465.07    313.98 o 
  -5   2   2     1060.36     1055.25     27.65 o 
  -4   2   2     2439.09     2393.47     40.09 o 
  -3   2   2    15676.68    15761.31    252.94 o 
  -2   2   2    26990.00    28813.99    617.72 o 
  -1   2   2      286.94      338.12     13.88 o 
   0   2   2     7707.53     7396.39    109.27 o 
   1   2   2    15098.72    16185.86    675.46 o 
   2   2   2     3936.25     3867.59     79.44 o 
   3   2   2      135.12      119.81     11.00 o 
   4   2   2     1317.60     1292.11     35.99 o 
   5   2   2     7862.66     7789.59    152.76 o 
   6   2   2     2118.38     4801.33    687.56 o 
   7   2   2     1666.73     4965.95    428.37 o 
  -7   3   2     2171.68     2347.09    155.78 o 
  -6   3   2      127.66      161.23     12.81 o 
  -5   3   2    12722.85    12874.19    242.62 o 
  -4   3   2     1259.75     1297.75     26.26 o 
  -3   3   2     2023.22     2064.36     32.51 o 
  -2   3   2       40.22       62.86      8.11 o 
  -1   3   2    11718.64    11023.60    179.85 o 
   0   3   2     2977.63     3335.91    192.91 o 
   1   3   2      485.56      488.83     28.16 o 
   2   3   2      200.06      181.73      7.51 o 
   3   3   2    20452.17    19785.38    429.27 o 
   4   3   2        5.52       17.57      6.99 o 
   5   3   2     1265.85     1353.76     76.22 o 
   6   3   2     1184.84     1203.93     43.37 o 
   7   3   2     4841.78     4900.44    121.21 o 
  -7   4   2     3714.09     3769.65    138.02 o 
  -6   4   2     1320.23     1271.24     99.45 o 
  -5   4   2     1285.01     1326.45     24.51 o 
  -4   4   2      101.89      101.72      7.77 o 
  -3   4   2    18941.11    18886.21    344.16 o 
  -2   4   2       80.90       71.12      9.45 o 
  -1   4   2        6.28       29.62      7.27 o 
   0   4   2      213.42      191.81     22.86 o 
   1   4   2    43706.02    41722.04   1950.21 o 
   2   4   2     1889.46     1988.12     39.75 o 
   3   4   2       49.71       53.95      3.04 o 
   4   4   2       34.94       44.78     11.62 o 
   5   4   2    10293.66    10170.51    274.35 o 
   6   4   2      349.93      303.14     24.47 o 
   7   4   2     1195.45     1199.52     51.10 o 
  -7   5   2      864.39     1562.99    368.73 o 
  -6   5   2      102.07       76.08     25.05 o 
  -5   5   2    10244.95    10137.54    214.53 o 
  -4   5   2     7288.93     7347.42    124.66 o 
  -3   5   2      705.05      719.30     21.32 o 
  -2   5   2     1458.03     1428.31     35.50 o 
  -1   5   2    14122.94    13984.12    315.08 o 
   0   5   2     6717.70     6772.60    142.87 o 
   1   5   2      823.51      847.25     36.28 o 
   2   5   2     2338.23     2251.75     42.56 o 
   3   5   2    14937.71    14736.78    260.04 o 
   4   5   2     2601.74     2793.54    167.58 o 
   5   5   2     1292.85     1549.69    189.54 o 
   6   5   2     2246.21     2250.03     86.33 o 
   7   5   2     2955.17     2881.42    104.97 o 
  -7   6   2      385.60     2250.02    225.64 o 
  -6   6   2     6439.09     6954.06    457.60 o 
  -5   6   2      233.44      568.92    398.38 o 
  -4   6   2      114.09      115.99     14.87 o 
  -3   6   2     7412.09     7176.53    145.38 o 
  -2   6   2     7359.97     7263.52    174.29 o 
  -1   6   2      882.50      899.95     44.19 o 
   0   6   2    10182.22    10075.05    238.28 o 
   1   6   2     4285.57     4149.07    109.43 o 
   2   6   2     3607.33     3558.38     72.22 o 
   3   6   2       24.36       22.52      5.58 o 
   4   6   2    11617.61    11411.29    241.82 o 
   5   6   2     2248.82     2214.37     95.19 o 
   6   6   2     2070.16     2546.91    369.64 o 
   7   6   2      900.46      991.92    207.44 o 
  -6   7   2      945.37     1010.17     65.85 o 
  -5   7   2      158.74      151.72      7.98 o 
  -4   7   2     6532.52     6488.82    144.62 o 
  -3   7   2      470.52      517.41     26.72 o 
  -2   7   2     7065.49     7197.55    212.36 o 
  -1   7   2      854.36      884.83     36.73 o 
   0   7   2    13327.12    13584.50    322.75 o 
   1   7   2      604.47      594.33     60.51 o 
   2   7   2     8988.62     8771.71    199.12 o 
   3   7   2       45.85       40.74      8.27 o 
   4   7   2     2759.83     2703.88     49.14 o 
   5   7   2       76.05       69.14     22.85 o 
   6   7   2     6741.89     6359.87    255.12 o 
  -6   8   2     4800.97     4569.40    272.50 o 
  -5   8   2      107.97      118.14     35.35 o 
  -4   8   2     2647.93     2628.84    247.95 o 
  -3   8   2     1424.75     1486.48    207.92 o 
  -2   8   2     9622.52     9405.75    259.91 o 
  -1   8   2       18.00       25.95     15.92 o 
   0   8   2     7023.63     7035.05    135.16 o 
   1   8   2      571.03      631.93     38.59 o 
   2   8   2     6771.28     6917.99    186.48 o 
   3   8   2      710.13      682.97     27.08 o 
   4   8   2     5082.45     4765.34    138.12 o 
   5   8   2      790.89      733.44     73.96 o 
   6   8   2     1201.08     1378.53    121.06 o 
  -5   9   2     1381.14     1352.27    107.46 o 
  -4   9   2     2840.01     2761.28    326.70 o 
  -3   9   2        8.89       12.36      6.32 o 
  -2   9   2     2238.24     2037.86     56.92 o 
  -1   9   2     5724.56     5823.08    187.51 o 
   0   9   2     5555.88     5758.99    375.26 o 
   3   9   2     2489.88     2508.03    186.28 o 
   4   9   2     1315.11     1367.23    214.27 o 
   5   9   2      620.19     2202.37    470.92 o 
  -4  10   2        9.03       12.62      8.78 o 
  -3  10   2     6180.43     5886.57    134.60 o 
  -2  10   2      281.51      316.30     31.50 o 
  -1  10   2     1395.92     1392.40     74.83 o 
   0  10   2      615.76      744.98    211.69 o 
   1  10   2     6009.51     5952.68    139.22 o 
   2  10   2      113.61      115.34     18.40 o 
   3  10   2      501.51      529.93     35.56 o 
  -3  11   2      314.42      286.01     24.50 o 
  -2  11   2       10.55       18.45     11.28 o 
  -1  11   2    10434.55    10284.75    289.82 o 
   0  11   2      182.78      153.93     43.93 o 
   1  11   2       83.96       55.18     13.51 o 
   2  11   2        6.77        0.62     10.36 o 
   3  11   2     6226.17     6188.41    146.61 o 
  -2  12   2     1433.80     1440.73     74.88 o 
  -1  12   2       36.71        1.31     31.55 o 
   0  12   2      313.88     2456.03    388.15 o 
   1  12   2     4620.93     4708.40    196.34 o 
   2  12   2     1063.19     1058.89     55.43 o 
  -7   0   3     2245.31     2364.24     98.31 o 
  -5   0   3    16254.39    16126.04    421.98 o 
  -3   0   3     9938.77    10040.23    218.18 o 
  -1   0   3    29212.82    30259.60   1113.56 o 
   1   0   3     1856.75     2157.72     46.93 o 
   3   0   3    30611.62    31443.24   1342.99 o 
   5   0   3      737.93      743.52     16.98 o 
   7   0   3     9211.11     9090.27    630.57 o 
  -8   1   3        4.48      905.91    628.80 o 
  -7   1   3     1768.09     1847.01     47.62 o 
  -6   1   3     3240.84     3412.63     72.49 o 
  -5   1   3     6184.22     6255.28    104.34 o 
  -4   1   3      211.49      247.49     14.20 o 
  -3   1   3    18134.81    18199.73    314.62 o 
  -2   1   3     3601.28     3441.71     59.17 o 
  -1   1   3     4996.53     4631.10     89.99 o 
   0   1   3      778.66      771.97     17.47 o 
   1   1   3    27315.46    30312.31   1263.83 o 
   2   1   3      269.63      374.24     15.92 o 
   3   1   3     3114.55     3251.75     42.47 o 
   4   1   3     3063.48     3192.84    142.57 o 
   5   1   3    11095.85    10769.66    146.32 o 
   6   1   3      361.18      399.97     18.54 o 
   7   1   3       64.73       44.42     32.25 o 
  -7   2   3     1964.27     2298.22    450.07 o 
  -6   2   3      108.88      104.96      7.51 o 
  -5   2   3     7255.85     7323.46    120.09 o 
  -4   2   3     9523.27     9572.78    157.70 o 
  -3   2   3    19700.95    20083.14    372.19 o 
  -2   2   3      106.44      138.04      9.71 o 
  -1   2   3      426.24      640.39     22.59 o 
   0   2   3    12513.67    12310.66    242.13 o 
   1   2   3     2401.35     2405.05     41.01 o 
   2   2   3     8127.89     9170.98    580.75 o 
   3   2   3    13636.43    13029.11    271.52 o 
   4   2   3    12842.80    13068.35    282.50 o 
   5   2   3      271.04      285.70     18.64 o 
   6   2   3     2415.06     4761.30   2386.42 o 
   7   2   3     5061.96     5286.94    269.87 o 
  -7   3   3       10.26       52.22     25.21 o 
  -6   3   3     9850.42     9813.65    182.29 o 
  -5   3   3     1025.99     1041.37     24.63 o 
  -4   3   3       54.90       64.58      8.03 o 
  -3   3   3     1711.45     1693.25     30.46 o 
  -2   3   3    45606.46    47461.43   1217.50 o 
  -1   3   3      271.18      427.18     22.46 o 
   0   3   3      584.29      556.81     19.25 o 
   1   3   3      854.26      968.32     83.61 o 
   2   3   3    32021.24    33212.89   1902.10 o 
   3   3   3     2213.34     2408.61     59.27 o 
   4   3   3     3571.27     3558.02     75.00 o 
   5   3   3     1514.56     1584.95    112.73 o 
   6   3   3     7667.08     7617.63    203.98 o 
   7   3   3       65.88       64.05     12.24 o 
  -7   4   3      675.20     2792.89    227.67 o 
  -6   4   3      195.08      198.26     13.15 o 
  -5   4   3        6.80        6.01      3.97 o 
  -4   4   3    14569.02    14733.10    264.84 o 
  -3   4   3        4.07       18.17      6.38 o 
  -2   4   3      868.81      800.00     25.13 o 
  -1   4   3     1390.82     1559.09     32.90 o 
   0   4   3    51914.13    51210.85   1425.60 o 
   1   4   3     2849.04     3082.47     83.94 o 
   2   4   3     8442.47     8636.47    222.25 o 
   3   4   3      713.32      762.08     24.86 o 
   4   4   3    12776.84    12179.15    301.35 o 
   5   4   3       99.52      106.91     20.08 o 
   6   4   3     1817.11     1983.19     85.28 o 
   7   4   3       27.76       44.88     13.33 o 
  -7   5   3     1371.61     2066.40    532.79 o 
  -6   5   3     7226.48     7418.56    257.78 o 
  -5   5   3     2472.81     2520.78     62.50 o 
  -4   5   3        5.83        4.11      6.84 o 
  -3   5   3     2782.06     2887.37     64.51 o 
  -2   5   3    17021.51    16431.13    311.51 o 
  -1   5   3     2080.59     2021.09     49.17 o 
   0   5   3      381.94      430.33     36.29 o 
   1   5   3     5134.48     5120.33    144.69 o 
   2   5   3     6322.94     6278.05    121.53 o 
   3   5   3      200.20      234.79     22.37 o 
   4   5   3     1407.43     1358.54     65.46 o 
   5   5   3     4781.98     4957.87    305.52 o 
   6   5   3     1924.89     1902.01     78.67 o 
   7   5   3        1.38      673.47    490.70 o 
  -7   6   3     2860.18     2976.36    141.19 o 
  -6   6   3       28.20       27.04     18.17 o 
  -5   6   3     2467.22     2513.34     63.01 o 
  -4   6   3      237.83      253.24     13.03 o 
  -3   6   3     1347.54     1422.36     78.49 o 
  -2   6   3      300.22      341.65     34.62 o 
  -1   6   3    18232.55    17938.87    431.89 o 
   0   6   3     5419.35     5241.83    204.73 o 
   1   6   3     1598.68     1743.48     64.78 o 
   2   6   3     3641.34     3763.90     91.11 o 
   3   6   3    10157.79     9652.52    208.89 o 
   4   6   3     2434.14     2368.67     96.29 o 
   6   6   3      829.77     1418.63    289.24 o 
   7   6   3     3970.23     3983.08    202.86 o 
  -6   7   3      122.17      107.28     22.09 o 
  -5   7   3     4144.47     4021.19     91.79 o 
  -4   7   3        0.98       -4.11      7.31 o 
  -3   7   3     8818.19     8592.65    213.52 o 
  -2   7   3      803.90      782.84     33.13 o 
  -1   7   3     2221.96     2242.21     80.04 o 
   0   7   3      507.32      502.53     54.91 o 
   1   7   3    13198.37    13432.49    399.09 o 
   2   7   3        0.62        9.32      8.17 o 
   3   7   3      692.75      733.63     23.64 o 
   4   7   3      155.97      167.81     11.70 o 
   5   7   3     7694.06     7681.29    314.48 o 
  -6   8   3        5.63      -19.08     25.68 o 
  -5   8   3     1394.44     1410.77     77.94 o 
  -4   8   3     1365.06     1250.77     46.35 o 
  -3   8   3     1749.93     1839.62     93.86 o 
  -2   8   3       33.55       30.30     13.65 o 
  -1   8   3    13751.77    13357.50    368.97 o 
   0   8   3     1782.76     1858.20     76.62 o 
   1   8   3     3777.89     3785.23     98.00 o 
   2   8   3       32.74       57.01     14.23 o 
   3   8   3     7682.49     7400.28    162.19 o 
   4   8   3      261.64      242.08     16.55 o 
   5   8   3      100.98       91.92     31.72 o 
   6   8   3      860.93     1100.29     94.40 o 
  -5   9   3     2188.85     2236.96    150.40 o 
  -4   9   3       26.24        7.60     14.52 o 
  -3   9   3     3692.49     3675.66    141.67 o 
  -2   9   3     3593.61     3675.43    114.41 o 
  -1   9   3     2343.85     2463.44     82.27 o 
   0   9   3      770.22      830.44     49.18 o 
   1   9   3     5236.55     5331.37    122.66 o 
   2   9   3     7384.92     7714.86    187.08 o 
   3   9   3     1122.22     1677.35    274.10 o 
   4   9   3     1541.05     1666.82    119.61 o 
   5   9   3     2581.00     2772.29    141.77 o 
  -4  10   3     7992.52     7263.50    282.64 o 
  -3  10   3       46.53       47.72     12.25 o 
  -2  10   3      294.05      297.39     17.69 o 
  -1  10   3      923.75     1071.44    168.51 o 
   0  10   3     8686.87     8627.00    206.65 o 
   1  10   3      434.55     1466.51    108.61 o 
   2  10   3      400.66      517.48    109.80 o 
   3  10   3     1502.92     1590.87    213.84 o 
   4  10   3     3978.66     4302.33    210.68 o 
  -3  11   3       80.90       28.62     18.94 o 
  -2  11   3     7558.29     7467.93    228.33 o 
  -1  11   3      112.70       82.81     26.13 o 
   0  11   3     1024.93      982.68     47.31 o 
   1  11   3       33.39       46.28     14.32 o 
   2  11   3     5188.08     5088.42    147.31 o 
   3  11   3       16.14       10.09     10.56 o 
  -2  12   3      133.58      965.50    322.19 o 
  -1  12   3     1716.27     2356.12    442.67 o 
   0  12   3     4266.71     4326.14    160.83 o 
   1  12   3      455.19     1235.23    149.04 o 
   2  12   3      456.70      596.43    150.85 o 
  -8   0   4     2830.46     3025.19    514.65 o 
  -6   0   4     7195.66     7121.60    190.44 o 
  -4   0   4     1992.12     2014.97     60.13 o 
  -2   0   4    31440.73    32836.27   1201.51 o 
   0   0   4     8878.83     8770.61    217.62 o 
   2   0   4    21900.96    20941.30    744.90 o 
   4   0   4      338.23      361.01     14.53 o 
   6   0   4    12907.16    12963.27    285.86 o 
  -7   1   4      532.10      571.18     19.61 o 
  -6   1   4     1453.53     1515.09     34.08 o 
  -5   1   4       58.77       91.48      9.30 o 
  -4   1   4    15651.09    15588.69    318.40 o 
  -3   1   4     1471.50     1453.04     28.47 o 
  -2   1   4    12716.50    13288.27    263.33 o 
  -1   1   4       49.85       43.24     10.10 o 
   0   1   4    29084.19    29977.35    772.18 o 
   1   1   4     1678.34     1675.88     40.33 o 
   2   1   4     1140.79     1323.37     21.05 o 
   3   1   4     5143.27     5300.96     85.42 o 
   4   1   4    19162.11    19699.76    655.46 o 
   5   1   4      175.68      179.91     11.77 o 
   6   1   4        5.77        6.46      9.09 o 
   7   1   4     1330.18     2779.07    212.66 o 
  -7   2   4       53.93       35.49     52.63 o 
  -6   2   4     2093.27     2164.89     69.58 o 
  -5   2   4     8383.30     8435.33    153.94 o 
  -4   2   4      973.90      956.65     37.46 o 
  -3   2   4     3194.15     3269.26     56.54 o 
  -2   2   4    13935.23    13926.97    265.04 o 
  -1   2   4     5064.39     4862.60     84.64 o 
   0   2   4     1105.15     1272.22     36.08 o 
   1   2   4    10749.15    10233.22    196.75 o 
   2   2   4    16762.68    17884.53    802.12 o 
   3   2   4     2080.05     1851.88     56.97 o 
   4   2   4     1741.07     1878.63     56.17 o 
   5   2   4     8920.03     8785.74    193.71 o 
   6   2   4     5962.35     5931.78    141.91 o 
   7   2   4     1430.85     1510.37    115.21 o 
  -7   3   4     7992.34     8089.92    270.98 o 
  -6   3   4      420.49      424.87     18.60 o 
  -5   3   4     4895.39     4952.80     80.72 o 
  -4   3   4     1598.99     1649.18     39.10 o 
  -3   3   4    29789.64    29471.11    598.37 o 
  -2   3   4     5154.81     5364.93    103.84 o 
  -1   3   4    10115.07     9736.73    177.52 o 
   0   3   4      109.36      113.30     11.84 o 
   1   3   4    18385.44    18384.44    385.14 o 
   2   3   4     3960.56     4323.84     61.64 o 
   3   3   4     7379.25     7131.82    222.61 o 
   4   3   4     1757.02     1696.37     50.31 o 
   5   3   4     2059.76     2085.27     86.01 o 
   6   3   4      105.28       82.19     18.84 o 
   7   3   4     6117.64     6224.20    164.16 o 
  -7   4   4      130.87       90.31     46.89 o 
  -6   4   4      121.76      140.56     17.91 o 
  -5   4   4     8662.44     8699.62    144.67 o 
  -4   4   4      233.51      222.80     16.39 o 
  -3   4   4    10111.78    10078.58    173.28 o 
  -2   4   4     2928.32     3013.75     61.43 o 
  -1   4   4    10953.55    10449.06    202.76 o 
   0   4   4      417.34      567.31     18.66 o 
   1   4   4    20232.24    22289.25   1414.58 o 
   2   4   4      545.92      553.83     16.04 o 
   3   4   4    20870.46    22930.25    895.68 o 
   4   4   4        0.28        4.02      8.95 o 
   5   4   4    11670.94    11422.13    286.97 o 
   6   4   4      559.35      771.98    107.57 o 
   7   4   4      831.40      865.36     49.07 o 
  -7   5   4     3886.80     4167.53    228.03 o 
  -6   5   4     1193.35     1220.69     57.11 o 
  -5   5   4      616.98      613.74     25.70 o 
  -4   5   4     4132.65     4082.72     80.27 o 
  -3   5   4    10924.62    10823.47    221.20 o 
  -2   5   4      956.40     1057.16     31.21 o 
  -1   5   4     3724.82     3789.18     78.51 o 
   0   5   4    10671.52    10876.38    201.50 o 
   1   5   4     6919.31     6757.15    194.05 o 
   2   5   4       84.05       93.77     12.15 o 
   3   5   4     3970.66     3899.30    107.09 o 
   4   5   4     3500.14     3463.01    120.22 o 
   5   5   4     1100.44     1260.52    227.06 o 
   6   5   4      652.35     1281.24    431.08 o 
   7   5   4     5235.59     5440.51    193.35 o 
  -7   6   4       28.40       43.68     27.64 o 
  -6   6   4     4113.50     4086.28    144.44 o 
  -5   6   4     1948.55     1942.18     44.56 o 
  -4   6   4     1717.10     1747.09     39.52 o 
  -3   6   4      410.01      384.88     23.66 o 
  -2   6   4    10053.67    10040.30    207.15 o 
  -1   6   4      201.05      206.89     16.03 o 
   0   6   4     1728.26     1863.92    132.23 o 
   1   6   4     5813.39     5726.95    229.23 o 
   2   6   4    16097.81    16342.13    541.76 o 
   3   6   4     2096.61     2061.85     47.93 o 
   4   6   4        1.60       14.32     22.24 o 
   5   6   4     2024.24     1948.70     85.45 o 
   6   6   4     3799.71     3986.50    148.05 o 
  -6   7   4     3089.41     2961.18    410.90 o 
  -5   7   4       79.38       68.16     10.41 o 
  -4   7   4     7454.95     7364.76    166.91 o 
  -3   7   4     1221.93     1151.89     72.08 o 
  -2   7   4      371.17      357.28     23.79 o 
  -1   7   4      129.83      164.32     31.51 o 
   0   7   4    17366.51    17230.53    640.79 o 
   1   7   4      196.59      238.39     23.88 o 
   2   7   4      406.50      413.97     21.69 o 
   3   7   4      232.20      244.00     20.22 o 
   4   7   4     6839.16     6621.99    114.23 o 
   5   7   4      126.83     3971.53    927.50 o 
   6   7   4      793.60      839.06     61.72 o 
  -6   8   4     3548.68     3833.22    255.48 o 
  -5   8   4      386.71      643.15    147.01 o 
  -4   8   4      689.12      766.08     64.61 o 
  -3   8   4       77.08       84.59     11.65 o 
  -2   8   4    10451.20    10062.46    476.84 o 
  -1   8   4     2402.58     2267.85    112.46 o 
   0   8   4       13.42       22.99     20.39 o 
   1   8   4      492.65      513.08     34.92 o 
   2   8   4    13743.31    13158.96    285.80 o 
   3   8   4        8.21       53.70     18.74 o 
   4   8   4       52.08       45.72      8.84 o 
   5   8   4       80.22     1945.74    429.59 o 
   6   8   4     4591.38     4519.83    191.55 o 
  -5   9   4      109.11       46.26     47.55 o 
  -4   9   4     2820.52     2634.83    193.44 o 
  -3   9   4     2450.81     2224.31    123.41 o 
  -2   9   4      317.89     1156.43    759.96 o 
  -1   9   4     4203.16     4031.39    172.05 o 
   0   9   4    11557.16    11505.81    376.72 o 
   1   9   4     2654.55     2556.35     75.02 o 
   2   9   4      110.40      108.65     19.34 o 
   3   9   4     3172.88     3367.06    286.06 o 
   4   9   4     3004.31     3037.50    158.81 o 
   5   9   4      981.62     1849.49    264.95 o 
  -4  10   4      114.36      774.54    480.60 o 
  -3  10   4      907.08      838.84     58.57 o 
  -2  10   4     2045.94     2737.84    712.33 o 
  -1  10   4     6031.47     6217.37    213.97 o 
   0  10   4        4.57      -18.99     22.30 o 
   1  10   4     2807.73     2945.08     97.64 o 
   2  10   4     1043.34     1154.28     45.27 o 
   3  10   4     1873.84     1966.33    118.88 o 
   4  10   4        4.76     3171.97   2046.74 o 
  -3  11   4     2530.81     2510.65     89.52 o 
  -2  11   4       59.25       63.50     24.56 o 
  -1  11   4     3169.97     3195.36    119.13 o 
   0  11   4      262.94     1075.19    343.20 o 
   1  11   4     5305.56     5402.81    145.57 o 
   2  11   4      122.34       81.10     39.61 o 
   3  11   4     5539.27     5412.80    138.67 o 
  -2  12   4     1827.86     1899.67    141.96 o 
  -1  12   4     3268.87     3327.07    156.36 o 
   0  12   4      135.77      141.36     53.43 o 
   1  12   4     1582.39     1631.89     77.64 o 
   2  12   4     1204.33     1131.54     94.58 o 
  -7   0   5     4516.25     4637.65    116.03 o 
  -5   0   5      667.65      739.89     34.34 o 
  -3   0   5    21311.03    20856.31    593.81 o 
  -1   0   5    11550.10    11445.73    319.38 o 
   1   0   5    28367.55    29554.32   1040.96 o 
   3   0   5     9916.76    10100.52    260.84 o 
   5   0   5     9572.46     9384.11    192.25 o 
   7   0   5     2202.11     2074.46    209.87 o 
  -7   1   5      251.27      270.23     14.73 o 
  -6   1   5      568.50      573.05     19.16 o 
  -5   1   5    17242.22    17395.29    343.94 o 
  -4   1   5     2587.55     2602.84     61.91 o 
  -3   1   5      409.12      401.56     16.26 o 
  -2   1   5     1984.30     1808.85     43.78 o 
  -1   1   5    28018.50    28869.70    730.38 o 
   0   1   5     1669.00     1746.13     44.07 o 
   1   1   5       36.94       61.13      7.46 o 
   2   1   5     1331.35     1136.26     21.81 o 
   3   1   5    14568.85    14619.38    362.16 o 
   4   1   5      208.72      243.08      7.67 o 
   5   1   5     5575.27     5551.59    108.94 o 
   6   1   5     2273.77     2202.16     48.78 o 
   7   1   5     2346.70     2660.67    179.75 o 
  -7   2   5     3519.87     3507.69     65.93 o 
  -6   2   5     3162.32     3217.31     64.21 o 
  -5   2   5        1.56        6.33      6.36 o 
  -4   2   5     3801.59     3865.71     81.29 o 
  -3   2   5     6919.52     6895.73    120.50 o 
  -2   2   5    10945.26    10966.16    195.42 o 
  -1   2   5     4643.61     4806.94    111.87 o 
   0   2   5    14278.32    13979.04    298.08 o 
   1   2   5    10873.62    10393.28    196.54 o 
   2   2   5     1806.55     1786.82     32.67 o 
   3   2   5     4436.66     4549.90     74.00 o 
   4   2   5     8126.95     7837.99    180.54 o 
   5   2   5    13196.22    12955.15    315.15 o 
   6   2   5      427.33     1393.43    189.36 o 
   7   2   5     1311.69     2465.25    859.21 o 
  -7   3   5        2.14       -6.28     22.02 o 
  -6   3   5     2519.69     2539.65     53.00 o 
  -5   3   5     2943.66     2991.81     65.18 o 
  -4   3   5     6850.08     6904.88    130.85 o 
  -3   3   5        2.29       -1.05      5.28 o 
  -2   3   5    11897.85    11546.22    222.15 o 
  -1   3   5     2203.92     2222.61     45.15 o 
   0   3   5    17557.64    17311.53    387.04 o 
   1   3   5       85.80       74.38      7.92 o 
   2   3   5    17296.21    17692.02    374.75 o 
   3   3   5     1013.40     1070.57     76.78 o 
   4   3   5      345.48      358.25     24.40 o 
   5   3   5      182.07      201.60     22.46 o 
   6   3   5     8625.75     8585.97    260.35 o 
   7   3   5       83.00       68.04     11.72 o 
  -7   4   5      102.54       83.93     30.11 o 
  -6   4   5     4316.74     4412.81     85.21 o 
  -5   4   5      678.58      684.74     24.39 o 
  -4   4   5     6491.67     6514.50    122.59 o 
  -3   4   5     2365.66     2428.43     57.39 o 
  -2   4   5    10817.82    10913.70    211.56 o 
  -1   4   5       13.62       28.67      8.26 o 
   0   4   5    30607.19    29128.61    662.14 o 
   1   4   5     4947.54     5338.20    105.44 o 
   2   4   5     2047.39     1983.23     30.69 o 
   3   4   5      388.05      363.89     12.75 o 
   4   4   5    17664.64    17182.35    444.81 o 
   5   4   5        9.04        7.81      9.99 o 
   6   4   5      845.08      805.26     38.05 o 
   7   4   5      374.50     2309.97    342.69 o 
  -7   5   5       83.87       65.37     42.05 o 
  -6   5   5     1857.66     1861.56    137.74 o 
  -5   5   5     4075.89     4033.32    107.83 o 
  -4   5   5     5701.18     5635.48    105.55 o 
  -3   5   5      554.65      615.81     45.09 o 
  -2   5   5    11363.80    11159.35    242.22 o 
  -1   5   5     7997.58     7984.40    167.97 o 
   0   5   5     8468.08     8394.44    149.89 o 
   1   5   5     2457.47     2361.47     73.84 o 
   2   5   5    10572.05    10715.68    285.43 o 
   3   5   5     3400.99     3369.92     68.55 o 
   4   5   5      971.33      903.97     48.15 o 
   5   5   5     2177.97     2092.40     65.21 o 
   6   5   5     2188.17     2316.72    129.50 o 
   7   5   5     1735.05     2012.36    195.23 o 
  -6   6   5     1084.73     1127.40     81.11 o 
  -5   6   5      127.27      132.07     13.40 o 
  -4   6   5     1209.34     1218.32     36.76 o 
  -3   6   5     9977.55     9871.91    223.64 o 
  -2   6   5     1281.70     1351.47     52.27 o 
  -1   6   5      434.97      475.68     27.91 o 
   0   6   5     2349.63     2348.46     51.82 o 
   1   6   5     9106.78     8964.66    294.23 o 
   2   6   5      186.60      153.04     23.75 o 
   3   6   5     2742.49     2724.70     55.97 o 
   4   6   5     4087.87     4032.34    141.39 o 
   5   6   5     3034.88     3015.22    118.27 o 
   6   6   5      406.80     1928.96    823.85 o 
  -6   7   5       64.77       46.66     28.67 o 
  -5   7   5     8699.98     8441.63    173.87 o 
  -4   7   5      109.40      106.74     15.69 o 
  -3   7   5      164.29      143.73     16.48 o 
  -2   7   5      478.49      491.02     31.72 o 
  -1   7   5    13688.60    13491.34    396.20 o 
   0   7   5        1.04       -5.70     13.45 o 
   1   7   5     1706.56     1711.47    111.02 o 
   2   7   5        2.30        9.39     15.19 o 
   3   7   5     8773.35     8491.68    192.87 o 
   4   7   5      230.63      198.05     20.55 o 
   5   7   5     2590.93     2464.32    118.91 o 
   6   7   5      190.75     1061.00    682.86 o 
  -6   8   5     1636.94     1884.84    373.70 o 
  -5   8   5       49.10       33.68     10.90 o 
  -4   8   5      291.73      285.85     29.67 o 
  -3   8   5     9749.86     9445.95    276.72 o 
  -2   8   5      185.78      401.23    139.39 o 
  -1   8   5     1487.08     1624.52    106.47 o 
   0   8   5        8.48        9.04     22.53 o 
   1   8   5    19135.54    19233.29    597.22 o 
   2   8   5     1712.28     1641.60     49.03 o 
   3   8   5      550.05      614.85     32.15 o 
   4   8   5      560.36      458.40     42.35 o 
   5   8   5     4093.03     4107.78    196.04 o 
  -5   9   5     6002.09     5977.21    305.55 o 
  -4   9   5     3529.67     3489.51    216.73 o 
  -3   9   5       63.40       53.64     17.32 o 
  -2   9   5     1042.53      970.65     69.91 o 
  -1   9   5     4330.60     4320.50    211.46 o 
   0   9   5      262.52      300.19     40.13 o 
   1   9   5      306.72      347.60     30.57 o 
   2   9   5     4036.07     4023.76     94.20 o 
   3   9   5     4156.26     4221.63    176.47 o 
   4   9   5      712.55     1515.81    327.20 o 
   5   9   5     1772.80     2525.43    845.02 o 
  -4  10   5     2189.69     1962.51    105.51 o 
  -3  10   5      776.01      794.36    215.01 o 
  -2  10   5     3187.79     3321.47    254.88 o 
  -1  10   5      516.84      550.51     67.31 o 
   0  10   5     6824.14     6833.24    220.61 o 
   1  10   5      831.45      863.13     39.04 o 
   2  10   5     1144.30     1235.62     67.36 o 
   3  10   5       55.83       63.58     10.81 o 
   4  10   5     4078.96     4135.41    232.19 o 
  -3  11   5       71.67     2637.25   1612.30 o 
  -2  11   5     4545.14     4459.30    231.16 o 
  -1  11   5      106.28       27.62     34.29 o 
   0  11   5     1831.84     1818.78     64.13 o 
   1  11   5      812.97      889.92     74.44 o 
   2  11   5     8091.80     7819.70    222.97 o 
   3  11   5      315.28     1568.45    332.52 o 
  -1  12   5       24.05     1307.70    829.90 o 
   0  12   5     3461.20     3599.20    185.37 o 
   1  12   5      698.83      805.69     94.59 o 
  -6   0   6      152.26      142.01     16.24 o 
  -4   0   6     4374.46     4512.94    146.79 o 
  -2   0   6     7926.20     7485.18    229.06 o 
   0   0   6    29295.87    28988.52   1131.43 o 
   2   0   6    25586.82    27252.58    909.52 o 
   4   0   6    16010.16    15700.18    472.71 o 
   6   0   6     4174.23     4278.61     93.96 o 
  -7   1   6     1658.01     1739.60     58.39 o 
  -6   1   6     8767.81     8668.04    173.88 o 
  -5   1   6     1565.71     1609.34     48.12 o 
  -4   1   6     1613.76     1566.37     40.10 o 
  -3   1   6     2940.59     3005.79     66.14 o 
  -2   1   6    31843.01    32604.46    852.57 o 
  -1   1   6     5034.17     5361.08    113.80 o 
   0   1   6     4777.22     4535.23    112.91 o 
   1   1   6      774.45      810.76     48.90 o 
   2   1   6    13917.55    13598.34    247.58 o 
   3   1   6      659.86      627.38     15.68 o 
   4   1   6     2870.51     2833.45     35.11 o 
   5   1   6     1626.60     1730.65    103.19 o 
   6   1   6     1581.43     1575.45     32.28 o 
   7   1   6      493.56     2159.17    512.92 o 
  -7   2   6     1920.28     1931.38     50.19 o 
  -6   2   6       29.50       41.12      8.46 o 
  -5   2   6     4905.91     4962.29     96.32 o 
  -4   2   6     2775.21     2755.82     74.32 o 
  -3   2   6     1290.80     1276.53     35.23 o 
  -2   2   6     1771.60     1807.75     42.24 o 
  -1   2   6    22067.17    20955.49    492.06 o 
   0   2   6     7442.04     7286.78    138.51 o 
   1   2   6      314.28      354.30     14.03 o 
   2   2   6    16346.93    16657.11    344.51 o 
   3   2   6    13838.07    13810.14    245.79 o 
   4   2   6     1742.90     1861.02     87.21 o 
   5   2   6     1133.61     2168.73    306.70 o 
   6   2   6     1896.09     2007.85     65.11 o 
   7   2   6     3941.10     3892.93    227.65 o 
  -7   3   6     4339.50     4403.40    135.06 o 
  -6   3   6      616.18      640.37     28.06 o 
  -5   3   6     3469.67     3519.28     73.38 o 
  -4   3   6        2.30        7.62      7.48 o 
  -3   3   6    21127.45    20682.13    482.37 o 
  -2   3   6     2386.42     2411.46     52.87 o 
  -1   3   6      995.24     1202.29     40.22 o 
   0   3   6      172.70      183.71     16.28 o 
   1   3   6    31513.73    31078.67    806.57 o 
   2   3   6       41.13       65.28      7.19 o 
   3   3   6      581.21      578.24     12.17 o 
   4   3   6     1594.71     1651.26     61.41 o 
   5   3   6    15268.00    14932.60    399.01 o 
   6   3   6       54.85       32.39     36.82 o 
   7   3   6      978.77     1020.59     35.48 o 
  -7   4   6     1748.23     1854.92     95.50 o 
  -6   4   6      108.76      101.45      9.79 o 
  -5   4   6    12585.01    12465.88    262.69 o 
  -4   4   6     1329.89     1309.43     41.27 o 
  -3   4   6       14.01       35.71     10.71 o 
  -2   4   6        6.93        5.26      7.32 o 
  -1   4   6    35287.22    34458.50    861.56 o 
   0   4   6     2176.13     2230.53     59.35 o 
   1   4   6     1337.88     1417.65     40.97 o 
   2   4   6      104.76      114.80     16.67 o 
   3   4   6    17220.44    17459.80    406.38 o 
   4   4   6      296.24      318.85     24.60 o 
   5   4   6      397.52      371.27     33.11 o 
   6   4   6      284.81      260.87     28.00 o 
   7   4   6     6323.93     6441.21    198.94 o 
  -7   5   6     4039.73     4176.27    208.91 o 
  -6   5   6     1970.48     2051.13     50.76 o 
  -5   5   6     3799.07     3837.37     89.31 o 
  -4   5   6       95.03      109.83     14.34 o 
  -3   5   6     7263.77     7243.29    156.58 o 
  -2   5   6     2205.34     2152.56     68.39 o 
  -1   5   6     1948.59     2020.57     54.20 o 
   0   5   6     2236.48     2216.69     46.12 o 
   1   5   6     9061.76     9148.98    172.37 o 
   2   5   6     2607.62     2673.35     60.31 o 
   3   5   6        0.78       -2.22      8.02 o 
   4   5   6     4574.36     4376.53    115.68 o 
   5   5   6     8380.58     8301.82    230.30 o 
   6   5   6      679.32      884.80    147.35 o 
   7   5   6      179.48      418.57    119.78 o 
  -6   6   6      465.89      440.77     27.29 o 
  -5   6   6     2092.14     2194.65     89.36 o 
  -4   6   6     9692.50     9670.97    230.42 o 
  -3   6   6      655.33      675.35     34.58 o 
  -2   6   6     1724.28     1764.73     63.92 o 
  -1   6   6     4523.32     4518.07    100.53 o 
   0   6   6     7887.95     8153.34    173.13 o 
   1   6   6      835.27      840.45     38.12 o 
   2   6   6     2730.79     2971.05    109.54 o 
   3   6   6     3705.39     3571.30     78.55 o 
   4   6   6     3801.34     3823.62    188.45 o 
   5   6   6      156.23      151.95     38.32 o 
   6   6   6     4820.24     4676.79    168.62 o 
  -6   7   6     6371.28     6476.15    290.50 o 
  -5   7   6      257.71      234.23     18.00 o 
  -4   7   6      554.92      591.89     38.29 o 
  -3   7   6       54.63       49.77     12.46 o 
  -2   7   6    14832.92    14940.77    357.86 o 
  -1   7   6      139.11      149.56     17.94 o 
   0   7   6     3449.98     3559.81     78.32 o 
   1   7   6       44.72       75.78     29.50 o 
   2   7   6     5748.37     5942.03    201.52 o 
   3   7   6      209.79      192.67     10.50 o 
   4   7   6     5101.03     4383.02    237.42 o 
   5   7   6      623.27      893.03    162.74 o 
   6   7   6     2548.22     2552.80    180.61 o 
  -5   8   6      959.46      894.98     41.23 o 
  -4   8   6     9313.05     8754.86    230.35 o 
  -3   8   6     1107.14     1209.33    201.42 o 
  -2   8   6     1587.26     1596.32     63.32 o 
  -1   8   6      783.90      783.36     34.83 o 
   0   8   6     7592.80     7653.49    283.09 o 
   1   8   6       39.67       33.42     17.02 o 
   2   8   6     4984.09     5080.26    150.91 o 
   3   8   6     1590.33     1497.32     53.09 o 
   4   8   6     3030.92     3021.13    136.20 o 
   5   8   6        0.66      -10.65     23.14 o 
  -5   9   6       81.38       65.39     25.68 o 
  -4   9   6     1170.54     1408.16    150.96 o 
  -3   9   6     4584.83     4505.42    166.04 o 
  -2   9   6     4915.67     4710.90    231.71 o 
  -1   9   6      644.95      621.80     60.47 o 
   0   9   6     1541.64     1510.51     91.19 o 
   1   9   6     8235.70     8314.06    264.96 o 
   2   9   6     2243.15     2233.97     66.26 o 
   3   9   6      202.90      223.22     24.07 o 
   4   9   6     2205.30     2357.16    137.74 o 
   5   9   6     2462.20     2933.61    222.93 o 
  -4  10   6       92.52       85.53     30.09 o 
  -3  10   6     1392.22     1284.34     83.08 o 
  -2  10   6      182.56      169.77     44.10 o 
  -1  10   6     3928.86     4053.75    186.84 o 
   0  10   6     1077.11     1052.37     56.57 o 
   1  10   6      462.77      505.10     34.39 o 
   2  10   6     1904.04     1875.25     61.74 o 
   3  10   6     8718.41     8320.27    192.49 o 
   4  10   6      131.94      826.06    449.43 o 
  -3  11   6     7443.68     7028.97    327.49 o 
  -2  11   6       13.15        0.12     19.85 o 
  -1  11   6      333.97      374.05    122.29 o 
   0  11   6       38.03        9.19     19.08 o 
   1  11   6     5771.96     5956.21    196.55 o 
   2  11   6      223.81     1218.03    299.66 o 
   3  11   6       87.30       90.49     12.38 o 
  -1  12   6     3916.24     4140.23    167.71 o 
   0  12   6      891.84     1283.59    239.36 o 
   1  12   6       33.50       26.34     26.67 o 
  -7   0   7     4003.87     3919.19    143.81 o 
  -5   0   7    12964.66    12973.31    375.31 o 
  -3   0   7    13555.39    13323.10    355.07 o 
  -1   0   7    13524.47    12946.75    414.28 o 
   1   0   7    43236.66    43737.04   1815.22 o 
   3   0   7    10542.60    10606.21    266.01 o 
   5   0   7    14823.47    14694.56    364.87 o 
   7   0   7       16.23       31.37     64.31 o 
  -7   1   7     6483.84     6461.42    124.35 o 
  -6   1   7     1284.96     1282.78     37.46 o 
  -5   1   7     3277.92     3282.49     72.44 o 
  -4   1   7     2881.68     2916.66     86.02 o 
  -3   1   7     4506.34     4499.97     98.73 o 
  -2   1   7       32.03       22.11      9.17 o 
  -1   1   7    44106.28    46946.20   1435.50 o 
   0   1   7     4018.09     3739.76     87.58 o 
   1   1   7    25458.26    26761.28    635.99 o 
   2   1   7     3100.64     3323.52     60.27 o 
   3   1   7     8210.03     7958.46    127.17 o 
   4   1   7     2140.53     2102.89     50.73 o 
   5   1   7      452.30      453.58     15.89 o 
   6   1   7      274.41      256.84     24.78 o 
   7   1   7     5683.38     5383.63    297.64 o 
  -7   2   7      255.35      267.08     14.87 o 
  -6   2   7     5810.06     5863.43    116.30 o 
  -5   2   7     5351.10     5404.44    112.71 o 
  -4   2   7      340.66      387.29     22.18 o 
  -3   2   7     1711.41     1830.23     52.90 o 
  -2   2   7    11783.62    11592.34    232.48 o 
  -1   2   7     1652.29     2131.63     53.78 o 
   0   2   7       55.07       42.27     15.41 o 
   1   2   7     6620.50     6750.90    123.18 o 
   2   2   7    11628.42    11550.40    239.43 o 
   3   2   7      315.04      299.16     10.08 o 
   4   2   7     1279.28     1154.57     47.91 o 
   5   2   7     8795.08     8515.14    187.03 o 
   6   2   7     2729.99     2806.45     71.73 o 
   7   2   7       70.98       25.68     37.23 o 
  -7   3   7      289.19      333.89     38.75 o 
  -6   3   7       78.03       86.35     11.14 o 
  -5   3   7      279.74      287.37     16.74 o 
  -4   3   7    10926.39    10917.03    229.24 o 
  -3   3   7      197.19      195.23     17.01 o 
  -2   3   7        4.38       17.98      8.08 o 
  -1   3   7     2376.16     2531.69     75.51 o 
   0   3   7    25626.60    24682.66    626.32 o 
   1   3   7     2895.83     3005.48     67.11 o 
   2   3   7     1305.63     1375.97     39.68 o 
   3   3   7       15.45       39.61      8.08 o 
   4   3   7    10305.93    10260.64    288.94 o 
   5   3   7      372.94      452.58     93.18 o 
   6   3   7     1512.85     1471.82     50.10 o 
   7   3   7      704.11      736.96     51.39 o 
  -7   4   7       52.06       49.03     18.76 o 
  -6   4   7     5361.13     5502.32    113.23 o 
  -5   4   7        4.35       -0.69      5.66 o 
  -4   4   7        1.25       17.19      8.07 o 
  -3   4   7      155.62      146.61     19.97 o 
  -2   4   7    19386.09    18711.59    428.73 o 
  -1   4   7      209.10      238.53     18.52 o 
   0   4   7     1441.67     1484.27     47.68 o 
   1   4   7      128.41      172.58     21.46 o 
   2   4   7    18551.64    18334.30    374.55 o 
   3   4   7        6.22        9.02     10.83 o 
   4   4   7     1888.06     1956.15     67.96 o 
   5   4   7      126.62      136.16     16.26 o 
   6   4   7     4232.52     4122.79    119.93 o 
   7   4   7       50.66      726.33    138.77 o 
  -7   5   7     1307.28     1309.65    244.38 o 
  -6   5   7       95.76      104.77     14.69 o 
  -5   5   7     1747.27     1705.64     47.52 o 
  -4   5   7     7574.48     7452.65    147.20 o 
  -3   5   7     4987.51     4936.72    129.71 o 
  -2   5   7      277.31      284.74     21.80 o 
  -1   5   7     1458.76     1485.70     44.02 o 
   0   5   7    16901.33    16668.18    363.90 o 
   1   5   7      205.27      262.29     22.17 o 
   2   5   7     3079.05     3084.94     56.17 o 
   3   5   7     7633.13     7630.44    149.59 o 
   4   5   7     5794.51     5650.82    161.38 o 
   5   5   7      153.65      156.23     20.92 o 
   6   5   7     1639.68     1786.53     90.89 o 
  -6   6   7     1606.35     1546.85     54.14 o 
  -5   6   7     5714.21     5768.44    127.54 o 
  -4   6   7       20.13        8.42      7.42 o 
  -3   6   7     8311.90     8323.41    195.17 o 
  -2   6   7     7980.69     7917.08    198.11 o 
  -1   6   7     8392.68     8455.53    190.51 o 
   0   6   7       16.68       -1.72      6.42 o 
   1   6   7     9791.27     9704.19    173.98 o 
   2   6   7     1986.62     1988.46     71.78 o 
   3   6   7      935.10      957.61     34.60 o 
   4   6   7      364.70      402.00     20.14 o 
   5   6   7     6764.43     6605.93    224.89 o 
   6   6   7     1748.92     1954.20     94.33 o 
  -6   7   7        0.48       -0.12     14.25 o 
  -5   7   7     5552.75     5507.66    133.60 o 
  -4   7   7       86.47       88.41     13.73 o 
  -3   7   7     7879.99     7629.57    190.91 o 
  -2   7   7       12.01       16.83     10.47 o 
  -1   7   7     5226.33     5456.56    145.25 o 
   0   7   7      102.61       99.01     11.51 o 
   1   7   7     4131.89     4258.67    159.41 o 
   2   7   7      380.32      383.94     26.42 o 
   3   7   7    15572.83    14834.03    458.88 o 
   4   7   7      126.76      116.40      8.62 o 
   5   7   7      729.41      660.67     58.84 o 
   6   7   7       36.16       13.44     18.37 o 
  -5   8   7     3022.83     2954.09     78.03 o 
  -4   8   7      154.14      135.94     20.27 o 
  -3   8   7     5766.30     5850.42    154.90 o 
  -2   8   7     1469.22     1512.52     63.51 o 
  -1   8   7     5085.48     5218.53    150.97 o 
   0   8   7      211.56      198.10     36.94 o 
   1   8   7     4812.80     4969.15    180.20 o 
   2   8   7      918.44      914.27     43.03 o 
   3   8   7      645.54      645.34     30.84 o 
   4   8   7        1.52       -4.92     24.38 o 
   5   8   7     7893.82     7666.83    355.74 o 
  -5   9   7      953.56     1021.21    153.89 o 
  -4   9   7     4776.37     4521.34    147.16 o 
  -3   9   7     2170.54     2259.74     90.82 o 
  -2   9   7        1.40        2.88      9.59 o 
  -1   9   7     3594.46     3542.28    200.48 o 
   0   9   7     3968.30     3895.78    204.33 o 
   1   9   7      230.83      249.28     27.75 o 
   2   9   7       34.10       33.61     10.28 o 
   3   9   7     4193.13     3951.10    108.76 o 
   4   9   7     2731.59     2804.48    167.71 o 
   5   9   7      490.66     1060.53    100.52 o 
  -4  10   7       69.21       56.20     20.88 o 
  -3  10   7      693.22      679.22     62.59 o 
  -2  10   7     5471.50     5227.55    230.01 o 
  -1  10   7      356.45      270.76     53.94 o 
   0  10   7       91.15      121.81     34.56 o 
   1  10   7      330.75      313.05     37.01 o 
   2  10   7     4482.06     4550.25    128.35 o 
   3  10   7       72.77       61.31     18.98 o 
   4  10   7     2048.12     2035.55    156.07 o 
  -3  11   7        1.95        8.76     24.84 o 
  -2  11   7       12.61       12.58     19.96 o 
  -1  11   7      291.18      147.65    157.82 o 
   0  11   7     5202.47     5285.01    237.29 o 
   1  11   7        5.44       -8.54     15.27 o 
   2  11   7      866.38      846.87     40.97 o 
   3  11   7       58.06       84.91     53.43 o 
  -6   0   8     3509.22     3491.50    108.12 o 
  -4   0   8     9186.79     9248.92    261.88 o 
  -2   0   8     1457.34     1378.37     70.92 o 
   0   0   8    40233.41    40599.04   1638.85 o 
   2   0   8     1206.95     1191.33     48.19 o 
   4   0   8     9181.11     8844.83    246.63 o 
   6   0   8      286.56      267.96      9.50 o 
  -7   1   8      303.86      319.36     18.76 o 
  -6   1   8     5490.15     5507.61    121.87 o 
  -5   1   8     3942.30     4045.15     93.32 o 
  -4   1   8     3621.95     3676.91     87.14 o 
  -3   1   8      923.94      903.88     41.59 o 
  -2   1   8    18722.56    18086.70    419.02 o 
  -1   1   8     3117.50     3316.75     89.16 o 
   0   1   8     1722.98     1820.39     51.40 o 
   1   1   8     2567.90     2514.72     56.25 o 
   2   1   8    22659.03    22413.95    546.82 o 
   3   1   8     3969.50     4074.01     68.30 o 
   4   1   8       64.49       55.67      9.17 o 
   5   1   8     2112.20     2045.29     34.78 o 
   6   1   8     4577.68     4623.70     96.03 o 
   7   1   8      693.06      839.90    121.10 o 
  -7   2   8     6733.31     6707.08    143.81 o 
  -6   2   8      775.34      816.15     28.10 o 
  -5   2   8      265.77      292.14     20.21 o 
  -4   2   8     1986.82     1983.13     53.24 o 
  -3   2   8     8688.90     8607.78    182.44 o 
  -2   2   8     1021.75     1076.00     43.32 o 
  -1   2   8     3181.95     3084.82     87.00 o 
   0   2   8    15625.24    15122.56    342.22 o 
   1   2   8    10410.38    10038.03    206.04 o 
   2   2   8        0.34        4.49      4.86 o 
   3   2   8     8358.77     8363.63    142.76 o 
   4   2   8     3284.67     3256.91     59.46 o 
   5   2   8     4120.23     4023.82     91.65 o 
   6   2   8      828.14      828.04     35.75 o 
   7   2   8     3525.62     3420.25    235.47 o 
  -7   3   8       31.63       23.83      7.80 o 
  -6   3   8      493.34      507.31     22.36 o 
  -5   3   8    12965.37    12824.95    281.21 o 
  -4   3   8        5.57       20.67     11.25 o 
  -3   3   8     1731.66     1700.35     55.83 o 
  -2   3   8      409.02      447.23     25.08 o 
  -1   3   8    19656.48    19370.24    467.04 o 
   0   3   8      558.27      637.57     27.61 o 
   1   3   8     7240.66     7407.34    159.18 o 
   2   3   8     1144.88     1345.68     44.60 o 
   3   3   8     8410.23     8391.62    139.16 o 
   4   3   8        0.61        3.83      9.18 o 
   5   3   8     6205.01     6028.65    144.60 o 
   6   3   8      496.60      469.48     41.48 o 
   7   3   8      931.87      989.70     98.63 o 
  -7   4   8     6258.08     6581.56    221.32 o 
  -6   4   8       37.52       46.44      9.47 o 
  -5   4   8       54.02       81.23     12.42 o 
  -4   4   8      583.53      569.04     26.91 o 
  -3   4   8    15692.85    15356.18    348.63 o 
  -2   4   8       34.64       33.63     11.90 o 
  -1   4   8     6041.20     6114.82    130.65 o 
   0   4   8        5.65        8.64     11.36 o 
   1   4   8     9939.54    10059.54    245.96 o 
   2   4   8       21.45       34.06      9.23 o 
   3   4   8     6327.46     6306.22    118.75 o 
   4   4   8     2298.26     2178.91     74.95 o 
   5   4   8     3047.76     3037.73     93.80 o 
   6   4   8      110.32       94.08     18.46 o 
   7   4   8     4989.66     4935.72    157.00 o 
  -6   5   8     1240.53     1273.32     42.17 o 
  -5   5   8     6315.62     6389.13    149.49 o 
  -4   5   8      584.34      599.33     31.71 o 
  -3   5   8     7598.81     7706.70    173.64 o 
  -2   5   8     1272.27     1352.38     54.18 o 
  -1   5   8    11581.52    11539.50    250.71 o 
   0   5   8        1.94       -2.45      7.16 o 
   1   5   8     2856.86     3031.50     88.39 o 
   2   5   8     4139.29     4258.92     85.52 o 
   3   5   8    11777.70    11780.74    255.62 o 
   4   5   8        0.56        5.69     14.41 o 
   5   5   8     4515.23     4334.19    127.56 o 
   6   5   8     2301.57     2265.96    101.51 o 
  -6   6   8     2048.20     2046.19     59.11 o 
  -5   6   8       23.12       26.74     12.45 o 
  -4   6   8     6445.71     6535.72    160.21 o 
  -3   6   8     2315.85     2252.51     76.42 o 
  -2   6   8     4704.07     4879.45    118.85 o 
  -1   6   8      956.16     1037.35     38.80 o 
   0   6   8     4344.14     4442.71     98.24 o 
   1   6   8     2744.05     2755.37     63.01 o 
   2   6   8      208.46      201.06     15.15 o 
   3   6   8     2069.73     2011.32     59.39 o 
   4   6   8     6767.48     6738.56    190.26 o 
   5   6   8      668.13      628.15    110.17 o 
   6   6   8       99.88       42.16     31.41 o 
  -6   7   8     3086.87     3013.31    147.54 o 
  -5   7   8      275.51      255.16     18.32 o 
  -4   7   8     1951.07     1875.60    120.89 o 
  -3   7   8        0.29       -5.61      9.14 o 
  -2   7   8    13347.51    13325.79    332.22 o 
  -1   7   8       86.01       97.83     15.86 o 
   0   7   8      720.19      744.68     30.43 o 
   1   7   8      147.04      142.43     18.98 o 
   2   7   8    13308.07    13411.46    446.04 o 
   3   7   8       28.26       29.97     16.42 o 
   4   7   8        2.32        0.94      2.52 o 
   5   7   8      285.34      208.37     73.22 o 
   6   7   8     5865.63     5947.70    363.59 o 
  -5   8   8      443.69      427.37     28.11 o 
  -4   8   8     6061.59     5989.64    158.22 o 
  -3   8   8     2208.22     2135.88     73.34 o 
  -2   8   8     1688.67     1698.79     61.08 o 
  -1   8   8      454.47      447.35     32.79 o 
   0   8   8    12128.18    12061.26    306.17 o 
   1   8   8     2805.65     2868.54    118.93 o 
   2   8   8        1.32       -2.60     12.38 o 
   3   8   8     1042.05      960.45     38.26 o 
   4   8   8     7568.46     7602.19    302.51 o 
   5   8   8      412.76      253.77    191.59 o 
  -4   9   8      606.78      592.36     37.34 o 
  -3   9   8      153.04      110.35     50.25 o 
  -2   9   8     3767.87     3773.91    125.17 o 
  -1   9   8     4058.99     4093.71    185.49 o 
   0   9   8      213.63      183.34     45.64 o 
   1   9   8     1005.42      972.34     63.56 o 
   2   9   8     4435.89     4607.32    144.24 o 
   3   9   8     1069.53      988.25     45.24 o 
   4   9   8        0.90      -83.87     83.87 o 
  -4  10   8      702.19      686.76     50.80 o 
  -3  10   8     4639.57     4657.69    178.02 o 
  -2  10   8      516.51      369.29    149.53 o 
  -1  10   8     1717.09     1659.62    107.77 o 
   0  10   8       29.46       32.27     28.72 o 
   1  10   8     4310.07     4439.71    175.72 o 
   2  10   8       79.16       89.53     21.02 o 
   3  10   8     2836.87     2633.30     73.99 o 
  -2  11   8       24.53       -3.60     23.73 o 
  -1  11   8     5965.61     6061.80    280.29 o 
   0  11   8      133.85      132.66     46.83 o 
   1  11   8     2746.05     2705.86    146.39 o 
   2  11   8      234.13      193.06     28.05 o 
  -7   0   9     1488.10     1504.55     71.22 o 
  -5   0   9    15339.61    15382.93    481.21 o 
  -3   0   9      547.93      607.51     56.93 o 
  -1   0   9    22055.21    21128.45    776.88 o 
   1   0   9     1850.07     1708.21     70.94 o 
   3   0   9    25872.12    24948.96    930.60 o 
   5   0   9     5940.21     5607.88    157.03 o 
   7   0   9     6297.33     6441.61    688.15 o 
  -7   1   9     5445.12     5386.17    127.65 o 
  -6   1   9      435.69      408.49     23.08 o 
  -5   1   9      129.87      143.32     14.71 o 
  -4   1   9     1252.23     1250.72     44.16 o 
  -3   1   9    24540.86    24739.56    607.20 o 
  -2   1   9     6925.79     6720.82    163.85 o 
  -1   1   9       17.75       21.76      9.96 o 
   0   1   9     6648.99     6803.94    151.00 o 
   1   1   9    21999.94    21432.31    530.62 o 
   2   1   9     1040.98     1029.14     33.03 o 
   3   1   9      742.40      762.50     25.39 o 
   4   1   9     2073.05     2048.76     57.12 o 
   5   1   9     8798.12     8560.44    148.44 o 
   6   1   9       34.80       31.86      7.09 o 
   7   1   9     1818.64     1775.25    145.93 o 
  -7   2   9      614.93      608.50     27.27 o 
  -6   2   9     1590.26     1598.71     52.80 o 
  -5   2   9     4299.58     4382.63     95.74 o 
  -4   2   9     8372.49     8401.37    174.90 o 
  -3   2   9       84.05       81.67     16.47 o 
  -2   2   9     1877.74     1881.76     67.52 o 
  -1   2   9     9826.41     9911.78    235.11 o 
   0   2   9      502.54      447.30     28.31 o 
   1   2   9       56.72       90.23     11.76 o 
   2   2   9    10376.97    10171.01    203.89 o 
   3   2   9     3801.30     3838.20     69.42 o 
   4   2   9      314.83      277.25     11.69 o 
   5   2   9      947.53      996.70     48.41 o 
   6   2   9     6085.60     5840.42    138.41 o 
   7   2   9     1280.29     1233.58    144.72 o 
  -7   3   9      425.95      413.57     41.03 o 
  -6   3   9     3687.68     3801.88     85.72 o 
  -5   3   9      354.37      342.81     24.43 o 
  -4   3   9     5163.79     5257.08    128.58 o 
  -3   3   9     2167.10     2223.31     74.41 o 
  -2   3   9     7048.57     7173.49    177.45 o 
  -1   3   9       49.93       47.67     15.84 o 
   0   3   9    13583.75    13552.32    312.19 o 
   1   3   9      147.99      109.54     14.93 o 
   2   3   9     5159.60     5268.18    105.74 o 
   3   3   9        3.40        6.86      4.44 o 
   4   3   9     7100.06     6694.48    143.01 o 
   5   3   9      366.62      363.85     29.75 o 
   6   3   9      686.63      690.31     33.70 o 
   7   3   9      407.17      196.12    185.12 o 
  -7   4   9        1.29      -18.22     18.22 o 
  -6   4   9     1626.18     1607.76     45.19 o 
  -5   4   9     1127.61     1172.23     48.08 o 
  -4   4   9     6387.63     6385.28    152.12 o 
  -3   4   9      583.65      583.80     36.02 o 
  -2   4   9     3414.02     3232.26     91.32 o 
  -1   4   9      391.89      460.46     33.71 o 
   0   4   9     5776.37     5404.66    157.58 o 
   1   4   9        2.06        9.03     11.41 o 
   2   4   9    14711.67    14750.67    345.93 o 
   3   4   9      150.04      132.25     20.79 o 
   4   4   9     1097.26     1088.71     62.49 o 
   5   4   9      130.41      160.69     26.38 o 
   6   4   9     5896.15     5846.80    163.15 o 
  -6   5   9     2571.83     2524.17     62.78 o 
  -5   5   9      770.84      706.60     45.22 o 
  -4   5   9     5022.96     4954.40    117.51 o 
  -3   5   9     3429.73     3391.99    103.32 o 
  -2   5   9     8374.84     8262.87    208.28 o 
  -1   5   9      106.81      121.30     16.25 o 
   0   5   9    14662.49    14767.63    376.79 o 
   1   5   9     4698.10     4748.77    128.47 o 
   2   5   9     6977.95     7244.17    167.10 o 
   3   5   9     1493.08     1509.92     31.05 o 
   4   5   9     2553.82     2602.67     91.47 o 
   5   5   9     2776.77     2673.25    125.31 o 
   6   5   9      133.32      121.17     18.09 o 
  -6   6   9      451.21      440.22     32.48 o 
  -5   6   9     5195.51     5218.41    116.91 o 
  -4   6   9     2515.66     2472.68     83.78 o 
  -3   6   9       94.93      105.09     16.09 o 
  -2   6   9      173.41      160.75     21.31 o 
  -1   6   9    12270.63    11881.63    268.04 o 
   0   6   9      182.52      221.03     16.59 o 
   1   6   9     1379.18     1457.80     36.13 o 
   2   6   9     5268.25     5351.34     94.79 o 
   3   6   9    10684.46    10463.59    229.34 o 
   4   6   9       25.40       14.79      5.78 o 
   5   6   9     2107.16     2083.35     65.65 o 
   6   6   9     2236.64     2147.47    109.56 o 
  -5   7   9      256.90      265.61     23.60 o 
  -4   7   9       98.14      100.32     20.74 o 
  -3   7   9    11695.73    12092.41    321.60 o 
  -2   7   9       73.79       64.58     15.66 o 
  -1   7   9      963.59      964.99     46.31 o 
   0   7   9     1486.07     1504.57     39.44 o 
   1   7   9    13908.36    13897.07    276.99 o 
   2   7   9      405.07      427.72     31.89 o 
   3   7   9      725.93      804.61     43.37 o 
   4   7   9       81.30       54.66     30.24 o 
   5   7   9     7768.12     7826.80    316.65 o 
  -5   8   9     7050.67     6887.07    179.24 o 
  -4   8   9       27.03       21.08     14.04 o 
  -3   8   9        0.31        3.09      9.27 o 
  -2   8   9     3475.57     3337.19    116.29 o 
  -1   8   9     9257.15     9563.66    239.92 o 
   0   8   9     1988.38     2029.92     48.42 o 
   1   8   9       58.16       48.74     18.79 o 
   2   8   9      683.10      698.98     56.98 o 
   3   8   9     6926.45     7164.40    219.63 o 
   4   8   9      283.88      254.23     55.69 o 
   5   8   9     1141.26     1098.64    129.17 o 
  -4   9   9      345.59      212.99     40.78 o 
  -3   9   9     3215.99     3213.39    104.17 o 
  -2   9   9      909.44      975.21     47.37 o 
  -1   9   9       24.65       28.55     10.50 o 
   0   9   9     1861.96     1928.24    105.85 o 
   1   9   9     6519.10     6491.40    241.68 o 
   2   9   9       53.10       67.29     17.71 o 
   3   9   9      223.25      224.15     16.49 o 
   4   9   9     3751.33     3674.33    206.83 o 
  -3  10   9        6.07       -1.93     17.84 o 
  -2  10   9     4147.38     4237.56    146.16 o 
  -1  10   9      299.19      290.04     46.86 o 
   0  10   9     3253.15     3238.59    156.83 o 
   1  10   9      215.00      212.28     28.60 o 
   2  10   9     2475.26     2566.17    126.23 o 
   3  10   9      534.12      514.84    119.25 o 
  -2  11   9     3203.42     3135.99    179.37 o 
  -1  11   9       22.21       24.96     24.31 o 
   0  11   9     2362.52     2512.03    142.79 o 
   1  11   9      361.67      328.45     44.01 o 
   2  11   9     1151.46     1103.05     58.61 o 
  -6   0  10     3422.02     3470.71    132.19 o 
  -4   0  10     3110.11     3067.79    118.01 o 
  -2   0  10    23803.51    22740.50    920.37 o 
   0   0  10    12524.20    12561.81    508.78 o 
   2   0  10    10729.26    11010.75    467.90 o 
   4   0  10     4275.17     4332.54    161.06 o 
   6   0  10     2890.20     2833.59    245.30 o 
  -7   1  10     1024.28     1046.51     41.13 o 
  -6   1  10     1691.03     1598.43     51.80 o 
  -5   1  10     2136.43     2101.17     68.83 o 
  -4   1  10    14384.55    14291.50    334.05 o 
  -3   1  10      352.53      372.03     31.44 o 
  -2   1  10       41.05       27.54     13.72 o 
  -1   1  10      793.96      684.87     42.44 o 
   0   1  10    13771.88    13652.25    364.98 o 
   1   1  10      168.20      169.43     22.55 o 
   2   1  10     8836.63     8828.15    200.53 o 
   3   1  10     2885.10     2839.51     70.94 o 
   4   1  10     3540.82     3389.84     55.46 o 
   5   1  10      259.06      249.28     19.91 o 
   6   1  10     4204.61     4114.28     90.91 o 
   7   1  10     1854.51     1646.66    143.42 o 
  -7   2  10     1350.56     1425.35     52.96 o 
  -6   2  10     3230.62     3227.01     94.05 o 
  -5   2  10     3084.05     3055.72     82.57 o 
  -4   2  10        4.53        3.53      8.65 o 
  -3   2  10    10732.33    10696.94    259.13 o 
  -2   2  10     5014.19     4726.10    136.35 o 
  -1   2  10     1450.93     1277.02     84.42 o 
   0   2  10      843.19      777.92     38.85 o 
   1   2  10     6594.50     6544.05    143.63 o 
   2   2  10     3642.80     3667.70     98.62 o 
   3   2  10       22.56       37.18      7.31 o 
   4   2  10     3351.90     3185.40     77.08 o 
   5   2  10     8553.65     8388.45    243.66 o 
   6   2  10     1168.80     1126.46     47.70 o 
   7   2  10      182.38      162.16     47.24 o 
  -7   3  10     2409.13     2409.59     62.91 o 
  -6   3  10      188.75      193.17     18.85 o 
  -5   3  10     8339.33     8252.19    186.47 o 
  -4   3  10     3530.24     3556.72    102.14 o 
  -3   3  10     4263.00     4250.53    115.45 o 
  -2   3  10      273.92      282.97     27.06 o 
  -1   3  10    24178.80    23745.95    668.80 o 
   0   3  10      218.59      246.06     29.90 o 
   1   3  10     5369.40     5618.81    135.24 o 
   2   3  10      312.10      312.48     25.68 o 
   3   3  10    19032.61    18712.02    386.04 o 
   4   3  10      136.10      145.38      8.39 o 
   5   3  10       79.84       89.60     17.75 o 
   6   3  10      260.88      256.99     19.59 o 
  -6   4  10      440.20      424.99     24.49 o 
  -5   4  10     5080.12     4919.22    131.25 o 
  -4   4  10       66.94       58.79     17.66 o 
  -3   4  10     8581.56     8819.08    215.91 o 
  -2   4  10      556.94      538.00     34.73 o 
  -1   4  10     2307.20     2265.37     85.72 o 
   0   4  10       72.14       91.41     19.86 o 
   1   4  10    15755.66    15661.85    448.27 o 
   2   4  10       18.80       17.86      8.15 o 
   3   4  10       74.40       64.28      6.85 o 
   4   4  10      228.66      200.73     12.98 o 
   5   4  10    11330.23    11162.24    345.74 o 
   6   4  10      155.80      129.89     20.56 o 
  -6   5  10      112.22      105.31     16.99 o 
  -5   5  10     4825.25     4810.77    121.80 o 
  -4   5  10     2513.30     2624.86     87.65 o 
  -3   5  10     1180.82     1184.32     50.99 o 
  -2   5  10     2082.95     2088.02     67.27 o 
  -1   5  10    13644.11    13701.36    331.32 o 
   0   5  10     3822.76     3840.85    112.78 o 
   1   5  10      658.22      707.84     40.30 o 
   2   5  10      294.79      315.29     18.36 o 
   3   5  10     7524.09     7478.33    150.35 o 
   4   5  10     1757.83     1567.94     98.73 o 
   5   5  10       63.18       61.56     18.26 o 
   6   5  10     1199.38     1166.03     49.50 o 
  -6   6  10     5469.74     5394.56    125.70 o 
  -5   6  10     1166.00     1160.39     45.99 o 
  -4   6  10      244.96      234.90     24.63 o 
  -3   6  10     1749.05     1757.56     64.91 o 
  -2   6  10     4895.68     4954.54    129.11 o 
  -1   6  10       66.77       64.52     13.39 o 
   0   6  10     3179.05     3314.66     78.16 o 
   1   6  10     1668.79     1742.99     65.02 o 
   2   6  10     5198.06     5432.66    104.92 o 
   3   6  10       11.94       26.74      7.75 o 
   4   6  10     4208.28     3846.29    206.63 o 
   5   6  10     3198.42     3107.35    130.94 o 
   6   6  10     1873.65     1860.20    113.48 o 
  -5   7  10      247.28      229.16     20.62 o 
  -4   7  10     5009.73     4981.47    134.93 o 
  -3   7  10        0.53       -5.82      9.55 o 
  -2   7  10     3133.49     3064.03     99.16 o 
  -1   7  10       80.46       75.58     15.47 o 
   0   7  10    12270.87    12418.83    272.02 o 
   1   7  10      154.42      144.33     20.90 o 
   2   7  10     4629.57     4633.03    114.61 o 
   3   7  10      427.07      448.08     35.01 o 
   4   7  10     3077.12     3398.86    199.52 o 
   5   7  10       59.56       49.54     27.08 o 
  -5   8  10       45.20       41.24     13.43 o 
  -4   8  10       15.32       26.41     17.24 o 
  -3   8  10      924.91     1009.16     56.94 o 
  -2   8  10     5837.62     5747.77    146.38 o 
  -1   8  10      236.55      218.39     23.25 o 
   0   8  10     3440.25     3587.21     96.52 o 
   1   8  10     2574.77     2564.33     85.67 o 
   2   8  10     5926.19     5869.88    235.63 o 
   3   8  10      175.27      195.39     25.72 o 
   4   8  10     2518.50     2680.52    285.08 o 
   5   8  10      633.10      308.13    250.75 o 
  -4   9  10     2431.42     2493.85    103.10 o 
  -3   9  10      992.34      981.76     52.61 o 
  -2   9  10      723.89      849.56     47.28 o 
  -1   9  10     3701.05     3775.80    101.98 o 
   0   9  10     4877.27     4828.73    230.48 o 
   1   9  10       59.69       25.37     18.51 o 
   2   9  10      796.93      849.58     49.33 o 
   3   9  10     4095.16     3786.98    284.07 o 
   4   9  10     1759.85     1599.19    184.25 o 
  -3  10  10     4904.55     4851.78    180.92 o 
  -2  10  10      627.76      468.25    187.32 o 
  -1  10  10     1509.97     1402.94    126.46 o 
   0  10  10      688.78      682.11     64.94 o 
   1  10  10     7420.05     7079.39    381.84 o 
   2  10  10      502.32      490.36     64.64 o 
   3  10  10      301.04      297.10     97.06 o 
  -1  11  10     3728.90     3798.21    252.73 o 
   0  11  10       88.24       95.16     32.02 o 
   1  11  10      259.06      247.47     55.25 o 
  -7   0  11     5607.33     5668.27    243.48 o 
  -5   0  11     2008.06     2171.25    125.90 o 
  -3   0  11    14407.42    14226.52    666.95 o 
  -1   0  11     7294.44     7250.73    251.90 o 
   1   0  11     3974.00     3907.78    194.78 o 
   3   0  11    13517.14    13340.82    430.53 o 
   5   0  11     2205.51     2114.45    109.62 o 
  -7   1  11      316.57      299.81     22.50 o 
  -6   1  11      858.14      799.77     34.51 o 
  -5   1  11     6808.03     6761.55    167.99 o 
  -4   1  11      102.16      110.27     15.87 o 
  -3   1  11    10625.54    10284.28    260.75 o 
  -2   1  11     1587.11     1547.80     67.12 o 
  -1   1  11     9660.36     9372.76    248.81 o 
   0   1  11        0.14       63.92     17.54 o 
   1   1  11     5777.38     5468.18    126.92 o 
   2   1  11     3127.66     2999.15     80.47 o 
   3   1  11     4083.56     4140.33     95.77 o 
   4   1  11     1376.49     1266.29     30.32 o 
   5   1  11     9296.78     9029.71    199.00 o 
   6   1  11     1114.92     1120.24     40.19 o 
  -7   2  11     2522.93     2533.63     71.36 o 
  -6   2  11      236.02      255.50     24.37 o 
  -5   2  11     1831.26     1788.75     63.56 o 
  -4   2  11     4189.10     4219.53    119.17 o 
  -3   2  11     7025.74     7085.70    181.53 o 
  -2   2  11       82.05       85.46     18.21 o 
  -1   2  11     1431.91     1328.64     56.06 o 
   0   2  11    11466.17    11449.54    313.25 o 
   1   2  11     1071.30     1034.31     43.47 o 
   2   2  11     2237.17     2316.28     83.98 o 
   3   2  11     8937.83     8939.47    177.74 o 
   4   2  11     3883.49     3797.60     70.18 o 
   5   2  11     1287.65     1199.45     26.06 o 
   6   2  11     1212.64     1170.96     40.41 o 
  -6   3  11     7730.83     7694.05    196.51 o 
  -5   3  11      748.46      704.02     39.13 o 
  -4   3  11      524.30      632.70     39.83 o 
  -3   3  11       82.19       92.41     17.82 o 
  -2   3  11    19099.20    18821.20    533.41 o 
  -1   3  11      557.78      524.77     43.48 o 
   0   3  11       41.37       70.96     16.03 o 
   1   3  11      974.48      990.93     41.02 o 
   2   3  11    10874.88    10889.92    251.62 o 
   3   3  11      105.00      100.95      9.21 o 
   4   3  11      615.12      615.30     19.51 o 
   5   3  11     1214.58     1157.37     55.53 o 
   6   3  11     4418.86     4198.83    129.36 o 
  -6   4  11      431.34      422.33     30.19 o 
  -5   4  11        1.78        1.60     10.58 o 
  -4   4  11    11453.09    11199.62    312.52 o 
  -3   4  11       17.67       41.91     13.18 o 
  -2   4  11       22.08       29.31     12.54 o 
  -1   4  11     2513.43     2537.99    108.36 o 
   0   4  11    18643.91    18714.47    499.43 o 
   1   4  11     1880.55     1933.32     63.18 o 
   2   4  11      327.59      377.14     31.82 o 
   3   4  11      118.26      118.07     12.11 o 
   4   4  11     7884.22     7583.39    145.32 o 
   5   4  11        0.96        0.11     10.73 o 
   6   4  11     1323.46     1310.91     59.91 o 
  -6   5  11     3280.35     3263.04     85.75 o 
  -5   5  11     2361.61     2301.05     75.42 o 
  -4   5  11      267.96      252.15     27.75 o 
  -3   5  11      519.02      571.37     33.40 o 
  -2   5  11     7859.24     7652.85    190.73 o 
  -1   5  11     4141.82     4116.52    110.42 o 
   0   5  11      840.66      796.29     45.79 o 
   1   5  11     4123.55     4221.43    121.21 o 
   2   5  11    12505.56    12446.33    299.29 o 
   3   5  11     1305.21     1385.04     33.88 o 
   4   5  11      832.11      762.04     28.27 o 
   5   5  11     2420.53     2482.27    115.86 o 
   6   5  11     3079.78     2994.83    132.32 o 
  -5   6  11     1224.42     1268.62     54.27 o 
  -4   6  11      887.46      883.23     48.85 o 
  -3   6  11     4766.13     4830.73    146.30 o 
  -2   6  11       52.57       51.85     17.07 o 
  -1   6  11     3800.89     3952.58    107.81 o 
   0   6  11     2645.68     2682.14     70.96 o 
   1   6  11     5804.11     5832.96    151.48 o 
   2   6  11     1353.36     1376.96     48.15 o 
   3   6  11     4206.44     4382.66     86.06 o 
   4   6  11     1636.20     1694.70     75.91 o 
   5   6  11      285.78      151.43    146.49 o 
  -5   7  11     5723.38     5738.84    147.59 o 
  -4   7  11      105.73       99.06     18.91 o 
  -3   7  11     3672.19     3803.52    117.61 o 
  -2   7  11      108.06      115.57     20.41 o 
  -1   7  11     4339.51     4517.14    138.62 o 
   0   7  11      162.29      200.16     29.40 o 
   1   7  11     8127.88     8206.74    185.27 o 
   2   7  11       14.79        4.90      6.27 o 
   3   7  11     2402.23     2422.10     97.21 o 
   4   7  11        0.13        2.74     26.03 o 
   5   7  11     4083.89     4050.17    340.73 o 
  -4   8  11      920.14      897.52     47.02 o 
  -3   8  11     2655.97     2833.64     98.08 o 
  -2   8  11       94.39       72.20     19.48 o 
  -1   8  11     7076.55     7205.10    174.23 o 
   0   8  11      585.71      632.45     32.39 o 
   1   8  11     3007.96     3045.52    110.89 o 
   2   8  11        0.58       -3.83      9.48 o 
   3   8  11     6057.62     6187.94    215.45 o 
   4   8  11      651.10      655.26    114.66 o 
  -4   9  11      186.38      184.55     27.40 o 
  -3   9  11     2341.80     2250.04    103.79 o 
  -2   9  11     2773.40     2771.07     88.76 o 
  -1   9  11     2754.29     2827.95     95.42 o 
   0   9  11       42.93       57.95     18.88 o 
   1   9  11     2180.05     2191.84    140.81 o 
   2   9  11     2397.79     2461.30     93.43 o 
   3   9  11     2045.19     1944.42     97.26 o 
  -2  10  11       41.77       28.02     25.57 o 
  -1  10  11      357.04      333.04     52.95 o 
   0  10  11     5319.83     5260.41    296.00 o 
   1  10  11      484.58      515.39     51.76 o 
   2  10  11      292.49      288.19     48.59 o 
  -6   0  12     5297.16     5098.65    175.86 o 
  -4   0  12     2745.65     2837.83    112.94 o 
  -2   0  12     8801.72     8805.07    326.55 o 
   0   0  12     3720.09     3907.61    154.98 o 
   2   0  12    10910.81    11351.54    401.79 o 
   4   0  12      999.82      934.70     39.59 o 
   6   0  12     5228.63     4916.36    392.48 o 
  -6   1  12     2385.15     2404.47     84.46 o 
  -5   1  12       95.95       86.60     16.10 o 
  -4   1  12     4395.50     4337.07    123.71 o 
  -3   1  12     3075.74     3004.17    109.28 o 
  -2   1  12      826.64      795.82     50.61 o 
  -1   1  12     1139.04     1151.53     90.41 o 
   0   1  12    19850.55    19565.27    533.48 o 
   1   1  12     1138.22     1128.03     49.08 o 
   2   1  12       50.13       58.37     15.53 o 
   3   1  12      165.89      179.55     14.40 o 
   4   1  12    11728.92    11258.17    257.77 o 
   5   1  12      953.84      857.50     33.23 o 
   6   1  12      108.66      108.23     48.68 o 
  -6   2  12     3122.65     3132.11     91.63 o 
  -5   2  12     5038.34     4874.95    136.67 o 
  -4   2  12     2990.67     2907.99     91.32 o 
  -3   2  12      254.84      241.38     34.81 o 
  -2   2  12     6954.14     6885.11    217.70 o 
  -1   2  12     9480.43     9274.14    241.95 o 
   0   2  12     2389.70     2260.04     85.26 o 
   1   2  12     1210.23     1262.61     48.64 o 
   2   2  12     4723.75     4730.11    113.31 o 
   3   2  12     4491.25     4630.12     95.94 o 
   4   2  12       13.44       16.77      5.85 o 
   5   2  12     2776.56     2692.95     90.05 o 
   6   2  12     3078.05     2872.78    107.50 o 
  -6   3  12      156.79      157.02     18.65 o 
  -5   3  12       35.09       61.98     15.19 o 
  -4   3  12      276.41      281.14     27.69 o 
  -3   3  12    12205.94    12038.17    288.24 o 
  -2   3  12      769.21      757.13     63.86 o 
  -1   3  12     1345.96     1337.68     65.96 o 
   0   3  12     1386.27     1392.40     62.18 o 
   1   3  12    12919.57    12605.22    307.78 o 
   2   3  12      713.93      731.25     35.53 o 
   3   3  12     5191.49     5085.50    122.96 o 
   4   3  12     1941.07     1837.25     36.54 o 
   5   3  12     5341.49     5393.17    198.15 o 
   6   3  12      229.53      169.96     33.15 o 
  -6   4  12       63.86       53.79     14.74 o 
  -5   4  12     8215.29     8088.08    208.84 o 
  -4   4  12        3.40        6.23     11.54 o 
  -3   4  12     2287.93     2230.84     90.68 o 
  -2   4  12     1289.58     1268.42     59.90 o 
  -1   4  12    14369.02    14295.51    384.24 o 
   0   4  12      174.02      161.95     22.11 o 
   1   4  12     2699.98     2741.80     80.78 o 
   2   4  12     1146.64     1145.70     37.38 o 
   3   4  12    12627.57    12552.17    269.42 o 
   4   4  12      253.03      251.59     11.88 o 
   5   4  12     3173.49     3298.16    132.09 o 
   6   4  12       92.25       58.07     38.92 o 
  -6   5  12      975.41     1000.66     42.96 o 
  -5   5  12      185.76      171.50     19.53 o 
  -4   5  12     3410.47     3256.96     99.26 o 
  -3   5  12    10366.25    10340.85    277.48 o 
  -2   5  12     1378.77     1361.24     61.27 o 
  -1   5  12      391.99      418.65     33.88 o 
   0   5  12     4890.60     4853.26    149.95 o 
   1   5  12     5507.85     5687.98    155.04 o 
   2   5  12      236.34      264.81     18.12 o 
   3   5  12     2990.98     3056.06     68.69 o 
   4   5  12     1254.31     1271.24     25.11 o 
   5   5  12     2683.71     2617.37    101.65 o 
  -5   6  12     1771.27     1735.31     62.57 o 
  -4   6  12     1769.58     1792.00     69.84 o 
  -3   6  12      359.94      367.70     39.14 o 
  -2   6  12     5699.30     5742.97    156.74 o 
  -1   6  12     1485.43     1471.05     62.23 o 
   0   6  12       12.36       16.13      9.07 o 
   1   6  12      399.28      427.50     27.94 o 
   2   6  12     7374.06     7506.23    195.32 o 
   3   6  12     1257.67     1300.17     36.91 o 
   4   6  12        0.40       13.26     15.14 o 
   5   6  12      715.12      396.40    383.71 o 
  -5   7  12       11.22        5.23     11.63 o 
  -4   7  12     4298.10     4458.43    162.13 o 
  -3   7  12       77.01       75.75     17.28 o 
  -2   7  12     2045.04     2003.31     74.07 o 
  -1   7  12       21.53       18.57     10.58 o 
   0   7  12     8435.74     8690.86    228.65 o 
   1   7  12      421.20      388.85     18.70 o 
   2   7  12      455.60      467.01     16.05 o 
   3   7  12      406.70      428.49     25.65 o 
   4   7  12     5994.71     6471.16    331.41 o 
   5   7  12      277.97      119.63    129.30 o 
  -4   8  12     1941.15     1947.41     80.04 o 
  -3   8  12       56.39       41.02     16.78 o 
  -2   8  12     5890.86     6116.42    182.60 o 
  -1   8  12      531.34      574.38     36.19 o 
   0   8  12     1667.93     1659.95     50.10 o 
   1   8  12      256.19      246.89     24.16 o 
   2   8  12     7180.87     7394.80    202.96 o 
   3   8  12      297.86      286.09     22.71 o 
   4   8  12       68.39       72.97     49.28 o 
  -3   9  12     2183.03     2254.07     93.50 o 
  -2   9  12      534.08      521.48     43.30 o 
  -1   9  12      445.98      415.27     48.19 o 
   0   9  12     6243.28     6465.49    223.74 o 
   1   9  12     2990.60     2801.09    128.74 o 
   2   9  12      252.49      262.18     45.82 o 
   3   9  12     1280.06     1377.67    185.13 o 
  -2  10  12      469.99      451.07     59.72 o 
  -1  10  12     5075.80     5184.47    259.85 o 
   0  10  12       43.45       66.95     32.25 o 
   1  10  12     1232.39     1257.59     96.57 o 
   2  10  12      680.13      719.33     72.51 o 
  -5   0  13     1781.54     1661.31     82.70 o 
  -3   0  13    13611.56    13191.55    549.79 o 
  -1   0  13      652.04      703.35     62.08 o 
   1   0  13    14848.73    14470.01    565.63 o 
   3   0  13       28.99       47.02     16.51 o 
   5   0  13     6400.80     6494.75    482.02 o 
  -6   1  13      100.73      105.88     19.00 o 
  -5   1  13     4077.01     4040.21    106.05 o 
  -4   1  13     1926.87     1768.62     65.53 o 
  -3   1  13        5.27        3.04     11.81 o 
  -2   1  13       34.25       48.92     18.62 o 
  -1   1  13    14061.47    13788.28    367.39 o 
   0   1  13      661.10      718.86     41.88 o 
   1   1  13      809.50      753.61     41.97 o 
   2   1  13      558.16      549.71     31.34 o 
   3   1  13    16957.24    16803.87    394.93 o 
   4   1  13       90.67      101.21      9.08 o 
   5   1  13       68.45       74.05      9.66 o 
   6   1  13     1443.74     1439.40    146.38 o 
  -6   2  13     4124.29     4112.02    118.48 o 
  -5   2  13     1146.05     1157.56     48.27 o 
  -4   2  13     1266.38     1254.02     58.13 o 
  -3   2  13     7634.72     7463.93    199.15 o 
  -2   2  13     3420.84     3433.87    111.75 o 
  -1   2  13      631.88      707.95     47.84 o 
   0   2  13     5039.43     5050.14    167.81 o 
   1   2  13     1659.13     1689.07     67.60 o 
   2   2  13     3342.52     3413.24     84.25 o 
   3   2  13      621.75      630.61     75.48 o 
   4   2  13     4675.41     4579.65    101.68 o 
   5   2  13     2643.29     2533.89    111.93 o 
   6   2  13      152.91      133.85     14.22 o 
  -6   3  13     1353.43     1373.34     57.46 o 
  -5   3  13      199.88      209.91     23.63 o 
  -4   3  13     5004.33     4915.22    136.81 o 
  -3   3  13      780.25      693.34     39.67 o 
  -2   3  13    10873.94    10865.09    290.72 o 
  -1   3  13      577.51      615.28     69.56 o 
   0   3  13     7716.69     7749.37    234.66 o 
   1   3  13      120.57      127.97     18.87 o 
   2   3  13    13625.09    13702.60    319.08 o 
   3   3  13     3980.95     4055.11     95.59 o 
   4   3  13     1661.97     1706.31     40.12 o 
   5   3  13       74.59       84.86     29.28 o 
   6   3  13     4655.41     4385.38    222.70 o 
  -6   4  13     5263.07     5243.39    149.57 o 
  -5   4  13        2.27       -3.49     11.31 o 
  -4   4  13     2314.25     2317.93     87.52 o 
  -3   4  13       15.84       30.23     14.60 o 
  -2   4  13    10067.27     9944.17    281.33 o 
  -1   4  13       89.39       82.99     20.53 o 
   0   4  13    10458.56    10359.03    305.52 o 
   1   4  13     1835.68     1877.12     88.37 o 
   2   4  13     2285.52     2324.07     71.40 o 
   3   4  13        3.36       14.49      9.64 o 
   4   4  13     5952.09     5929.83    116.18 o 
   5   4  13       99.62       96.97     25.33 o 
  -5   5  13     3290.68     3189.05     95.75 o 
  -4   5  13     2335.92     2302.22     83.89 o 
  -3   5  13      241.03      231.98     27.80 o 
  -2   5  13     2544.40     2636.83     95.79 o 
  -1   5  13     3004.67     3052.46    110.05 o 
   0   5  13     6053.28     5933.44    172.33 o 
   1   5  13      100.03      111.24     18.37 o 
   2   5  13     4072.11     4179.95    100.46 o 
   3   5  13     2954.06     3057.39     60.14 o 
   4   5  13      675.40      621.47     51.95 o 
   5   5  13      710.79      708.64     58.60 o 
  -5   6  13      636.40      634.37     37.82 o 
  -4   6  13      236.77      264.63     27.46 o 
  -3   6  13     6842.48     6765.68    189.11 o 
  -2   6  13     1976.57     2041.08     73.67 o 
  -1   6  13       70.53       71.44     15.35 o 
   0   6  13      629.26      653.76     40.63 o 
   1   6  13     7910.56     7904.85    201.70 o 
   2   6  13      413.60      447.69     34.30 o 
   3   6  13      209.10      204.55     28.56 o 
   4   6  13     1350.13     1509.41    117.43 o 
   5   6  13     4531.36     4840.54    257.90 o 
  -4   7  13        2.62       19.42     16.22 o 
  -3   7  13      866.88      895.82     62.22 o 
  -2   7  13       99.55      110.92     21.24 o 
  -1   7  13     8691.56     8814.74    250.93 o 
   0   7  13      125.54      120.48     17.84 o 
   1   7  13        2.87        3.37      7.94 o 
   2   7  13      122.04      122.60     16.98 o 
   3   7  13     5832.51     6122.16    136.20 o 
   4   7  13       48.62       29.81     28.37 o 
  -4   8  13      298.22      258.19     31.64 o 
  -3   8  13     7651.63     7814.83    228.45 o 
  -2   8  13      500.31      500.74     37.60 o 
  -1   8  13      103.55       99.55     20.50 o 
   0   8  13      267.65      296.84     20.73 o 
   1   8  13     6779.44     7146.07    225.74 o 
   2   8  13      191.04      196.15     19.15 o 
   3   8  13      138.58      132.45     17.55 o 
  -3   9  13       17.45       14.83     15.98 o 
  -2   9  13     1060.46     1094.36     54.83 o 
  -1   9  13     3340.59     3467.24    139.75 o 
   0   9  13      894.83      864.13     60.46 o 
   1   9  13       84.45       83.98     18.86 o 
   2   9  13     2446.08     2499.50    148.48 o 
   3   9  13     3285.07     3438.10    507.00 o 
  -1  10  13        0.03      -14.12     15.85 o 
   0  10  13     3010.93     3094.91    170.53 o 
   1  10  13      740.82      723.81     65.86 o 
  -6   0  14       65.26       73.30     30.41 o 
  -4   0  14    12022.60    11743.49    448.11 o 
  -2   0  14      532.04      529.83     54.10 o 
   0   0  14    16396.26    16405.82    684.87 o 
   2   0  14     1319.06     1309.65     64.00 o 
   4   0  14     4592.22     4505.09    219.04 o 
   6   0  14     3146.95     3229.25    450.71 o 
  -6   1  14     5199.24     5231.60    151.38 o 
  -5   1  14      804.79      795.03     54.89 o 
  -4   1  14      184.76      184.77     25.35 o 
  -3   1  14      621.62      628.30     41.18 o 
  -2   1  14     9390.06     9117.65    264.02 o 
  -1   1  14      753.72      842.60     48.96 o 
   0   1  14     5987.37     6013.83    163.26 o 
   1   1  14     3749.57     3800.44    104.76 o 
   2   1  14    13407.32    13474.66    330.41 o 
   3   1  14        2.44        4.68      6.73 o 
   4   1  14     2226.15     2243.92     73.94 o 
   5   1  14      945.42      981.58     38.46 o 
   6   1  14     2850.04     2663.93    188.75 o 
  -6   2  14        0.63        3.15     10.54 o 
  -5   2  14     2700.84     2648.28     87.70 o 
  -4   2  14     1860.14     1823.96     69.25 o 
  -3   2  14     3823.72     3667.78    117.09 o 
  -2   2  14      520.62      585.30     48.62 o 
  -1   2  14     2928.02     2915.32     99.11 o 
   0   2  14     6853.75     6449.51    187.14 o 
   1   2  14      688.94      674.05     42.93 o 
   2   2  14     2192.16     2199.96     72.58 o 
   3   2  14     6250.77     6327.17    133.85 o 
   4   2  14      534.99      594.95     22.60 o 
   5   2  14       33.74       32.89     15.87 o 
   6   2  14     1809.95     1680.91    195.02 o 
  -6   3  14      361.46      355.06     33.24 o 
  -5   3  14     3144.43     3032.84    103.98 o 
  -4   3  14       12.51       19.35     13.53 o 
  -3   3  14     7835.52     7806.99    214.06 o 
  -2   3  14      211.35      204.96     25.83 o 
  -1   3  14     1517.35     1462.84     77.44 o 
   0   3  14     1079.14     1088.00     54.96 o 
   1   3  14    10181.24    10144.53    247.42 o 
   2   3  14      806.68      799.96     34.20 o 
   3   3  14     1503.43     1511.01     40.90 o 
   4   3  14      554.85      527.45     16.41 o 
   5   3  14     7036.75     6923.31    236.52 o 
  -5   4  14     4572.41     4383.31    147.50 o 
  -4   4  14      359.95      335.19     32.44 o 
  -3   4  14     3204.18     3294.75    118.07 o 
  -2   4  14      184.61      206.61     29.61 o 
  -1   4  14    10006.46     9874.00    265.91 o 
   0   4  14       22.65       40.54     16.52 o 
   1   4  14     2253.07     2320.25     79.92 o 
   2   4  14     1046.46     1039.51     40.22 o 
   3   4  14     7667.62     7815.15    189.11 o 
   4   4  14     1206.48     1168.06     38.85 o 
   5   4  14        2.21       15.85     13.92 o 
  -5   5  14     1643.37     1601.23     65.67 o 
  -4   5  14        5.75        5.90     13.58 o 
  -3   5  14     5449.28     5335.08    149.89 o 
  -2   5  14     3564.08     3635.16    136.47 o 
  -1   5  14      534.83      582.18     45.06 o 
   0   5  14      584.48      610.12     38.98 o 
   1   5  14     6896.99     6944.22    186.71 o 
   2   5  14      817.03      813.42     40.23 o 
   3   5  14      548.40      560.31     29.44 o 
   4   5  14     2393.07     2455.41    118.58 o 
   5   5  14     5876.88     5894.81    233.56 o 
  -5   6  14      763.44      735.80     44.77 o 
  -4   6  14     7308.22     7439.27    234.10 o 
  -3   6  14     1810.54     1782.00     72.18 o 
  -2   6  14      204.66      229.00     29.04 o 
  -1   6  14     1463.60     1450.64     68.57 o 
   0   6  14     7719.83     7646.39    250.54 o 
   1   6  14      485.16      473.47     35.41 o 
   2   6  14     2195.67     2226.26     64.13 o 
   3   6  14     1089.73     1172.17     38.87 o 
   4   6  14     2592.49     2640.43    237.05 o 
  -4   7  14      348.20      367.78     35.15 o 
  -3   7  14      377.26      393.13     41.19 o 
  -2   7  14     8618.12     8840.96    234.21 o 
  -1   7  14        3.66       16.13     11.44 o 
   0   7  14      398.24      448.70     26.98 o 
   1   7  14      151.57      146.84     20.73 o 
   2   7  14     4615.44     4847.97    123.89 o 
   3   7  14       21.32       27.27      9.89 o 
   4   7  14     2581.49     2658.81    359.08 o 
  -3   8  14      423.48      400.54     46.93 o 
  -2   8  14      480.46      521.55     40.15 o 
  -1   8  14     1123.91     1140.04     50.54 o 
   0   8  14     5021.24     5389.76    167.12 o 
   1   8  14      295.33      288.62     31.92 o 
   2   8  14     1784.83     1828.77     90.30 o 
   3   8  14      674.13      686.22    126.87 o 
  -2   9  14     4341.45     4700.54    168.75 o 
  -1   9  14     2108.32     2035.19    115.19 o 
   0   9  14      918.42     1040.93     60.88 o 
   1   9  14     1928.83     2002.72     84.28 o 
   2   9  14     1795.44     1872.60     99.40 o 
  -5   0  15     9841.46     9692.97    342.27 o 
  -3   0  15     1440.33     1393.80    112.81 o 
  -1   0  15     5786.54     5577.53    269.05 o 
   1   0  15     5033.86     4929.76    182.77 o 
   3   0  15     4689.83     4626.02    168.45 o 
   5   0  15     4961.30     4972.83    434.79 o 
  -6   1  15      223.84      178.90     26.71 o 
  -5   1  15     1308.29     1334.21     59.97 o 
  -4   1  15     2139.03     2217.64     81.28 o 
  -3   1  15     5859.52     5919.10    188.55 o 
  -2   1  15      104.37       85.07     21.46 o 
  -1   1  15     6379.71     6363.25    178.05 o 
   0   1  15     2702.02     2659.12     96.37 o 
   1   1  15     9585.68     9397.52    261.33 o 
   2   1  15       45.78       44.40     11.60 o 
   3   1  15     3783.27     3888.43     88.93 o 
   4   1  15     3062.51     3017.53     66.29 o 
   5   1  15      917.21      942.84     65.88 o 
  -5   2  15     3641.23     3553.91    109.89 o 
  -4   2  15      908.30      909.67     51.15 o 
  -3   2  15      661.13      580.35     47.20 o 
  -2   2  15     8793.37     8497.01    236.92 o 
  -1   2  15      695.69      656.65     42.17 o 
   0   2  15       25.63       13.25     14.82 o 
   1   2  15     3192.16     3211.21    104.92 o 
   2   2  15     4761.15     4908.90    126.88 o 
   3   2  15     1787.22     1846.00     49.81 o 
   4   2  15      348.92      344.27     16.48 o 
   5   2  15     2711.30     2678.42    187.41 o 
  -5   3  15      206.01      186.50     30.53 o 
  -4   3  15     5374.35     5236.54    148.12 o 
  -3   3  15      285.92      264.14     33.92 o 
  -2   3  15      225.90      296.70     31.56 o 
  -1   3  15     2057.66     1958.15     92.95 o 
   0   3  15    13259.33    13144.84    386.80 o 
   1   3  15      971.46      975.33     46.02 o 
   2   3  15     1226.06     1218.27     49.72 o 
   3   3  15      135.23      144.89     13.36 o 
   4   3  15     6981.27     7076.07    137.14 o 
   5   3  15        0.96      -13.10     13.10 o 
  -5   4  15       43.53       54.61     19.85 o 
  -4   4  15      610.31      625.69     45.81 o 
  -3   4  15      606.44      599.97     42.81 o 
  -2   4  15     9410.29     9552.56    292.36 o 
  -1   4  15      628.86      588.91     44.83 o 
   0   4  15       77.31       77.46     26.14 o 
   1   4  15       86.89      107.76     20.27 o 
   2   4  15    10122.75    10140.09    276.25 o 
   3   4  15       78.44       95.94     11.75 o 
   4   4  15     1172.97     1146.61     30.63 o 
   5   4  15       54.03       45.21     25.42 o 
  -5   5  15      334.33      328.50     30.08 o 
  -4   5  15     4722.43     4913.60    170.68 o 
  -3   5  15     2409.05     2387.04     99.61 o 
  -2   5  15       22.77       43.78     16.75 o 
  -1   5  15      186.16      180.93     25.57 o 
   0   5  15    12180.20    11874.02    322.76 o 
   1   5  15       92.73       95.30     16.97 o 
   2   5  15        2.12       11.08     10.74 o 
   3   5  15     2306.18     2267.28     57.93 o 
   4   5  15     4403.32     4549.93    168.37 o 
  -4   6  15      303.10      332.85     36.52 o 
  -3   6  15      716.51      813.92     57.25 o 
  -2   6  15     2872.39     2954.19    131.04 o 
  -1   6  15     4042.51     3990.03    121.70 o 
   0   6  15      259.14      309.77     30.28 o 
   1   6  15     2426.67     2513.77     98.64 o 
   2   6  15     1296.23     1383.69     55.24 o 
   3   6  15     1313.52     1360.09     36.52 o 
   4   6  15      125.47      153.29     75.72 o 
  -4   7  15      263.73      231.85     34.70 o 
  -3   7  15     6052.79     6053.92    191.13 o 
  -2   7  15       21.26       20.19     14.41 o 
  -1   7  15     2185.70     2273.51     84.73 o 
   0   7  15       72.02       80.72     21.42 o 
   1   7  15     3556.20     3723.34    126.15 o 
   2   7  15      260.26      251.96     39.60 o 
   3   7  15     4948.67     4967.64    123.25 o 
  -3   8  15     2461.36     2491.45    123.36 o 
  -2   8  15      944.97     1021.19     62.15 o 
  -1   8  15     5425.91     5532.92    177.62 o 
   0   8  15       28.89       18.45     15.55 o 
   1   8  15     2985.04     3105.46    108.92 o 
   2   8  15     1786.52     1824.29     66.20 o 
  -1   9  15      947.42      986.84     67.64 o 
   0   9  15     1888.34     2113.64    106.69 o 
   1   9  15      794.04      876.39     75.15 o 
  -4   0  16     5281.84     5143.74    228.03 o 
  -2   0  16     3621.16     3520.74    201.85 o 
   0   0  16    18362.31    17966.63    693.98 o 
   2   0  16      494.38      508.39     41.90 o 
   4   0  16     9121.87     9250.11    302.32 o 
  -5   1  16     2122.57     2110.26     82.87 o 
  -4   1  16     2430.40     2505.44     92.61 o 
  -3   1  16       11.80       11.49     13.36 o 
  -2   1  16     9093.00     8619.49    283.64 o 
  -1   1  16     2058.32     2031.90     87.19 o 
   0   1  16     4246.89     4165.37    123.68 o 
   1   1  16        6.20        7.12     10.73 o 
   2   1  16     7051.73     7113.25    181.48 o 
   3   1  16     1193.44     1281.26     50.18 o 
   4   1  16       39.62       51.82     10.52 o 
   5   1  16     1303.31     1285.04     61.29 o 
  -5   2  16        4.36       13.54     13.29 o 
  -4   2  16     1091.16     1147.23     58.78 o 
  -3   2  16     6234.04     6130.28    199.54 o 
  -2   2  16     1681.80     1773.59     94.09 o 
  -1   2  16      293.87      308.30     37.71 o 
   0   2  16     2850.87     2813.32     99.67 o 
   1   2  16     4880.45     4745.80    128.78 o 
   2   2  16      281.68      260.20     23.41 o 
   3   2  16     1366.07     1390.17     43.33 o 
   4   2  16     2307.47     2301.41     50.64 o 
   5   2  16     2317.79     2211.58    183.96 o 
  -5   3  16     5309.42     5400.83    228.22 o 
  -4   3  16       89.51       79.10     22.98 o 
  -3   3  16      239.46      272.20     34.82 o 
  -2   3  16      370.00      396.12     36.74 o 
  -1   3  16     5424.79     5223.23    173.31 o 
   0   3  16      271.16      245.86     28.99 o 
   1   3  16     1819.89     1858.03     66.82 o 
   2   3  16      645.50      683.29     35.42 o 
   3   3  16     6148.59     6111.32    136.34 o 
   4   3  16       18.19       22.60      6.78 o 
   5   3  16     2171.88     2086.39    131.61 o 
  -5   4  16        7.73       12.62     13.85 o 
  -4   4  16      266.51      270.10     36.81 o 
  -3   4  16     8973.46     8913.91    254.38 o 
  -2   4  16      460.86      460.33     40.41 o 
  -1   4  16      560.59      571.28     41.59 o 
   0   4  16        4.93       -9.50     13.60 o 
   1   4  16     7832.72     7834.32    204.43 o 
   2   4  16        0.43        3.14      9.33 o 
   3   4  16      527.19      601.56     27.81 o 
   4   4  16      126.17      122.86     22.19 o 
  -4   5  16      999.94      974.82     64.48 o 
  -3   5  16        2.52       -1.60     12.05 o 
  -2   5  16     1032.35     1010.87     53.72 o 
  -1   5  16     4478.76     4379.62    154.52 o 
   0   5  16      196.87      227.95     26.97 o 
   1   5  16     1658.32     1658.60     74.84 o 
   2   5  16     3551.21     3563.31     95.78 o 
   3   5  16     4728.07     4829.06    111.75 o 
   4   5  16       14.16       22.71     18.50 o 
  -4   6  16     3598.47     3508.04    148.95 o 
  -3   6  16     1801.59     1853.79     90.90 o 
  -2   6  16     2118.59     2226.36    115.81 o 
  -1   6  16      243.10      259.28     28.23 o 
   0   6  16     5210.09     5212.31    160.23 o 
   1   6  16     3120.81     3192.33    101.10 o 
   2   6  16      511.24      523.29     30.84 o 
   3   6  16      179.98      178.80     17.52 o 
  -3   7  16        0.14      -12.04     15.95 o 
  -2   7  16     6633.43     6837.36    238.75 o 
  -1   7  16      116.48      128.07     25.54 o 
   0   7  16      656.44      716.25     47.58 o 
   1   7  16      126.75      126.41     22.38 o 
   2   7  16     7304.81     7376.59    219.30 o 
   3   7  16      212.62      138.22     47.32 o 
  -2   8  16     1598.85     1653.18     86.18 o 
  -1   8  16       11.49       15.01     13.58 o 
   0   8  16     5448.87     5724.82    229.72 o 
   1   8  16      879.63      896.55     60.13 o 
   2   8  16      441.49      476.92     30.95 o 
  -5   0  17     7932.51     7884.14    353.28 o 
  -3   0  17      624.64      725.04     93.35 o 
  -1   0  17    12159.56    12063.03    536.79 o 
   1   0  17      378.37      311.22     39.39 o 
   3   0  17     8280.02     8114.91    260.62 o 
   5   0  17      525.31      459.77     37.58 o 
  -5   1  17      654.80      686.79     55.78 o 
  -4   1  17      404.70      449.56     45.97 o 
  -3   1  17     7443.20     7195.04    253.14 o 
  -2   1  17     1005.16     1016.37     58.44 o 
  -1   1  17      117.22      137.69     26.27 o 
   0   1  17     1599.13     1626.29     94.46 o 
   1   1  17     6089.06     5999.05    186.12 o 
   2   1  17      239.81      222.87     20.86 o 
   3   1  17       19.83       22.98      9.53 o 
   4   1  17     1292.21     1301.04     40.99 o 
   5   1  17     4597.64     4187.41    222.52 o 
  -5   2  17     2145.64     2041.59    102.50 o 
  -4   2  17     4420.40     4253.52    176.47 o 
  -3   2  17      521.24      546.40     45.33 o 
  -2   2  17     1688.40     1653.87     77.67 o 
  -1   2  17     2679.00     2673.72    107.08 o 
   0   2  17     5231.92     5054.14    174.50 o 
   1   2  17       17.59        4.48     14.37 o 
   2   2  17     3526.82     3562.10     97.22 o 
   3   2  17     3064.61     3123.96     86.83 o 
   4   2  17      633.73      700.25     25.26 o 
  -4   3  17     1210.13     1205.65     74.78 o 
  -3   3  17      550.04      622.34     99.55 o 
  -2   3  17     7775.79     7688.07    231.17 o 
  -1   3  17      111.63      103.04     24.21 o 
   0   3  17     2991.09     2882.20    109.14 o 
   1   3  17       73.84       94.48     21.17 o 
   2   3  17     4191.52     4303.20    114.22 o 
   3   3  17      166.03      187.25     17.08 o 
   4   3  17     4531.66     4586.97     94.34 o 
  -4   4  17     4736.43     4845.49    184.51 o 
  -3   4  17       27.45       22.42     15.57 o 
  -2   4  17     2610.60     2545.64    112.03 o 
  -1   4  17      267.22      272.66     31.52 o 
   0   4  17     7024.51     7251.57    268.52 o 
   1   4  17        0.32        0.06      8.86 o 
   2   4  17     4593.93     4699.14    135.84 o 
   3   4  17        5.12        2.61      7.66 o 
   4   4  17     3299.87     3379.45    122.14 o 
  -4   5  17      322.57      296.49     43.35 o 
  -3   5  17     1321.88     1393.86     74.49 o 
  -2   5  17     3862.23     3967.94    136.54 o 
  -1   5  17       80.46       78.97     22.56 o 
   0   5  17     3409.95     3586.11    120.50 o 
   1   5  17     1906.15     1909.10     72.08 o 
   2   5  17     1102.88     1128.19     53.40 o 
   3   5  17       74.09       87.26     14.46 o 
  -3   6  17       90.18       91.02     23.11 o 
  -2   6  17      564.04      498.84     42.97 o 
  -1   6  17     5287.14     5336.46    165.76 o 
   0   6  17     1036.76     1049.69     58.22 o 
   1   6  17       59.82       56.38     18.02 o 
   2   6  17     1733.21     1768.64     70.87 o 
   3   6  17     4283.52     4422.05    120.84 o 
  -2   7  17        3.82       13.34     21.51 o 
  -1   7  17       39.64       56.70     18.17 o 
   0   7  17       50.92       31.36     13.62 o 
   1   7  17     8108.05     8221.14    300.85 o 
   2   7  17        1.30        0.88      8.61 o 
   0   8  17      218.96      215.27     41.74 o 
  -4   0  18      390.62      398.14     56.40 o 
  -2   0  18    15470.13    15326.22    645.80 o 
   0   0  18      368.15      309.52     53.12 o 
   2   0  18     9581.04     9581.54    337.93 o 
   4   0  18     1116.15     1130.11     53.12 o 
  -4   1  18     6016.96     5804.75    183.52 o 
  -3   1  18      135.42      100.75     24.41 o 
  -2   1  18       17.22       22.15     15.96 o 
  -1   1  18     1251.78     1126.96     61.46 o 
   0   1  18     4817.32     4645.24    152.20 o 
   1   1  18       97.76       85.50     17.70 o 
   2   1  18     3580.86     3559.91    116.24 o 
   3   1  18     1551.79     1551.66     54.71 o 
   4   1  18     4125.57     4128.13    119.65 o 
  -4   2  18      180.78      173.61     31.52 o 
  -3   2  18     2660.92     2623.46    110.77 o 
  -2   2  18     6226.93     6027.55    209.58 o 
  -1   2  18     1275.51     1326.44     73.26 o 
   0   2  18       11.79       28.85     15.87 o 
   1   2  18     3961.25     4014.37    130.83 o 
   2   2  18     3342.47     3429.00    130.59 o 
   3   2  18      629.00      626.77     33.80 o 
   4   2  18      373.36      388.93     22.65 o 
  -4   3  18      387.58      357.91     48.30 o 
  -3   3  18     2906.25     2939.76    122.35 o 
  -2   3  18      473.10      481.16     48.13 o 
  -1   3  18     5045.77     5184.34    179.66 o 
   0   3  18       12.88        9.91     13.76 o 
   1   3  18     1165.80     1123.89     53.31 o 
   2   3  18      888.55      879.87     49.81 o 
   3   3  18     4218.71     4433.09    153.46 o 
   4   3  18      646.36      653.22     56.06 o 
  -4   4  18       41.23       12.38     17.45 o 
  -3   4  18     4106.96     4223.35    167.47 o 
  -2   4  18       29.49       30.72     21.30 o 
  -1   4  18     2389.51     2431.59    100.13 o 
   0   4  18       79.60      104.46     24.92 o 
   1   4  18     5121.81     5162.00    149.65 o 
   2   4  18      710.36      761.33     44.90 o 
   3   4  18      782.65      825.67     36.14 o 
  -3   5  18      902.05      946.06     61.16 o 
  -2   5  18      288.00      282.75     35.12 o 
  -1   5  18     3712.92     3617.86    133.41 o 
   0   5  18     4513.97     4524.04    162.51 o 
   1   5  18      853.28      884.23     57.06 o 
   2   5  18       12.86       11.17     10.38 o 
   3   5  18     5766.38     5997.08    148.60 o 
  -2   6  18     4240.45     4243.98    153.28 o 
  -1   6  18      200.56      199.68     28.67 o 
   0   6  18      517.72      525.94     43.79 o 
   1   6  18      945.87      925.99     53.48 o 
   2   6  18     2785.77     2990.02    116.55 o 
  -1   7  18       35.67       29.34     17.99 o 
   0   7  18     7297.07     7302.29    210.23 o 
   1   7  18      152.45      161.63     30.33 o 
  -3   0  19     3743.04     3690.61    221.93 o 
  -1   0  19     3375.62     3482.40    216.32 o 
   1   0  19     4061.88     4106.11    176.19 o 
   3   0  19     3539.88     3613.38    137.02 o 
  -4   1  19      310.32      273.59     36.18 o 
  -3   1  19      965.37     1023.44     67.10 o 
  -2   1  19     1652.92     1700.34     92.18 o 
  -1   1  19     2568.25     2673.92    129.44 o 
   0   1  19       15.90       12.86     13.20 o 
   1   1  19     2926.37     2958.08    107.76 o 
   2   1  19     1289.56     1307.26     65.79 o 
   3   1  19     1722.26     1731.29     69.74 o 
  -4   2  19     2503.21     2365.58    126.18 o 
  -3   2  19     4728.83     4533.88    180.87 o 
  -2   2  19      632.07      620.24     55.02 o 
  -1   2  19      836.79      783.52     63.98 o 
   0   2  19     4549.76     4478.93    143.46 o 
   1   2  19     3013.84     2960.13     99.66 o 
   2   2  19        4.01       -0.19     13.79 o 
   3   2  19      880.74      895.91     42.60 o 
  -3   3  19        3.30       17.79     18.13 o 
  -2   3  19     6487.39     6353.25    246.77 o 
  -1   3  19       60.40       59.18     22.47 o 
   0   3  19       67.82       70.63     19.85 o 
   1   3  19      122.92      141.63     27.09 o 
   2   3  19     8903.77     9016.08    237.87 o 
   3   3  19       16.20       15.19     11.34 o 
  -3   4  19       39.43       33.55     18.88 o 
  -2   4  19     1408.07     1471.19     90.17 o 
  -1   4  19       17.34       16.33     15.99 o 
   0   4  19     8353.92     8254.01    290.98 o 
   1   4  19      405.19      411.75     39.85 o 
   2   4  19       61.04       70.24     18.85 o 
   3   4  19       39.81       28.13     10.71 o 
  -2   5  19     3821.82     3924.39    150.41 o 
  -1   5  19     1828.97     1711.02     87.79 o 
   0   5  19      127.57      118.76     24.48 o 
   1   5  19     1271.51     1317.39     63.09 o 
   2   5  19     4585.33     4756.02    150.33 o 
  -1   6  19     1803.17     1855.74     89.26 o 
   0   6  19     1150.28     1116.37     67.14 o 
   1   6  19     1964.14     2041.12     93.18 o 
  -2   0  20     3979.47     3854.00    222.83 o 
   0   0  20     3791.05     3678.27    180.83 o 
   2   0  20     6237.42     6089.83    270.57 o 
  -3   1  20      366.97      322.73     46.19 o 
  -2   1  20     2675.37     2738.84    131.12 o 
  -1   1  20       95.26      117.91     27.48 o 
   0   1  20     4864.05     4746.12    168.06 o 
   1   1  20      377.83      386.81     37.31 o 
   2   1  20      458.49      457.75     39.24 o 
   3   1  20      433.48      370.66     43.73 o 
  -3   2  20       49.86       49.22     25.52 o 
  -2   2  20     1755.94     1733.61     91.49 o 
  -1   2  20     2904.45     2839.13    115.42 o 
   0   2  20      936.27      905.57     61.71 o 
   1   2  20      222.16      220.94     27.34 o 
   2   2  20     2723.83     2817.49     98.73 o 
   3   2  20     2413.46     2447.44     76.27 o 
  -3   3  20     5769.44     5666.62    213.74 o 
  -2   3  20      153.27      157.25     34.39 o 
  -1   3  20      374.48      379.96     41.40 o 
   0   3  20      152.71      141.82     32.24 o 
   1   3  20     7243.70     7384.70    217.52 o 
   2   3  20        0.82       17.89     13.35 o 
  -2   4  20       54.42       52.00     23.28 o 
  -1   4  20     7359.68     7395.97    247.34 o 
   0   4  20        8.54       13.64     17.20 o 
   1   4  20      469.27      540.50     47.59 o 
   2   4  20       76.46       87.26     20.57 o 
  -1   5  20      264.91      267.88     37.95 o 
   0   5  20     1390.56     1310.80     81.01 o 
   1   5  20     2326.62     2376.87    112.02 o 
  -1   0  21       76.53       90.29     38.12 o 
   1   0  21     4974.21     4999.28    257.51 o 
  -2   1  21       17.82       34.10     26.60 o 
  -1   1  21     5291.46     5116.02    182.89 o 
   0   1  21      898.59      873.80     77.62 o 
   1   1  21      117.40      110.21     24.08 o 
   2   1  21      612.05      674.00     45.46 o 
  -2   2  21     2945.83     2870.16    129.89 o 
  -1   2  21       39.58       39.43     21.73 o 
   0   2  21     1241.34     1341.17     90.02 o 
   1   2  21     3177.69     3161.31    115.55 o 
   2   2  21     1911.47     1925.53     80.08 o 
  -1   3  21      852.52      903.96     87.64 o 
   0   3  21     4380.99     4517.70    180.42 o 
   1   3  21        2.48        4.73     13.72 o 
   0   0  22     7086.79     7011.25    464.46 o 
   0   1  22      120.97      120.62     26.64 o 
                                                 
